# Supplementary material for: 1-[(Z)-2-Butyl­tellan­yl-1-chloro­ethen­yl]­cyclo­hex-1-ene
Source: Acta Crystallogr Sect E Struct Rep Online. 2012 Feb 24;68(Pt 3):o854–5. doi: 10.1107/S1600536812007490 (PMC3297909; doi:10.1107/S1600536812007490)
Supplement: Supplementary file 2 [file e-68-0o854-Isup2.hkl]

#
# h,k,l, Fc-squared, Fo-squared, sigma(Fo-squared) and status flag
#
data_I
_shelx_title ' s86 in P -1'
_shelx_refln_list_code          4
_shelx_F_calc_maximum      117.40
_exptl_crystal_F_000       320.00
_reflns_d_resolution_high  0.8107
 
loop_
 _symmetry_equiv_pos_as_xyz
 'x, y, z'
 '-x, -y, -z'
 
_cell_length_a     7.6660
_cell_length_b     7.6868
_cell_length_c    12.2657
_cell_angle_alpha  95.499
_cell_angle_beta  105.060
_cell_angle_gamma 111.832
 
_shelx_F_squared_multiplier     1.000
 
loop_
 _refln_index_h
 _refln_index_k
 _refln_index_l
 _refln_F_squared_calc
 _refln_F_squared_meas
 _refln_F_squared_sigma
 _refln_observed_status
   2   0   0      102.03      163.94      0.60 o
   3   0   0      694.61      685.86      0.93 o
   4   0   0      686.67      645.49     15.43 o
   5   0   0     1416.98     1371.88     23.61 o
   6   0   0     1138.59     1219.71     39.59 o
   7   0   0       81.81       90.99      2.58 o
   8   0   0      119.64      120.57      1.19 o
  -8   1   0      310.65      321.80     16.03 o
  -7   1   0      366.23      367.59      1.28 o
  -6   1   0       57.16       65.99      8.84 o
  -5   1   0       34.94       37.76      0.49 o
  -4   1   0      340.07      284.31      0.54 o
  -3   1   0     6698.15     6648.90     29.23 o
  -1   1   0      339.31      333.66     13.56 o
   0   1   0      732.99      388.74      0.19 o
   2   1   0     6016.00     5847.21     21.01 o
   3   1   0     4458.95     4366.72     51.40 o
   4   1   0     1470.38     1399.09     14.16 o
   5   1   0       18.26       25.84      1.85 o
   6   1   0      508.68      523.68     18.51 o
   7   1   0      398.44      408.80     12.37 o
  -8   2   0       64.04       80.63      1.05 o
  -7   2   0       10.92       14.25      1.02 o
  -6   2   0      503.84      474.67      6.06 o
  -5   2   0     2696.99     2766.59      5.86 o
  -4   2   0     1046.76     1032.62     26.91 o
  -3   2   0      249.07      265.97      1.76 o
  -2   2   0     1090.20     1081.14     30.46 o
   1   2   0     4825.82     4615.80    116.46 o
   2   2   0       95.20       81.51      6.59 o
   3   2   0     1033.41      990.56      4.65 o
   4   2   0     3048.45     2856.23     73.10 o
   5   2   0     1887.83     1997.14     49.65 o
   6   2   0      630.66      671.50     24.88 o
   7   2   0        8.37       12.12      2.24 o
  -9   3   0        5.29       10.54      1.03 o
  -8   3   0      618.93      615.08      1.47 o
  -7   3   0      821.28      827.64     16.66 o
  -6   3   0        5.52        8.45      1.14 o
  -5   3   0      124.42      122.40      0.54 o
  -4   3   0      804.65      710.60      0.54 o
  -3   3   0     4333.03     4546.81     29.85 o
  -2   3   0     4135.96     3998.28      1.44 o
  -1   3   0      416.66      380.09      0.48 o
   0   3   0     1301.32     1301.62      5.40 o
   1   3   0     5716.22     5678.46      7.49 o
   2   3   0     7372.73     7242.65     12.21 o
   3   3   0     3464.22     3394.02    111.63 o
   4   3   0      374.05      395.04      7.21 o
   5   3   0      853.87      813.84     16.02 o
   6   3   0      318.21      338.36     12.97 o
  -9   4   0      257.29      252.62      1.23 o
  -8   4   0       18.83       21.25      1.00 o
  -7   4   0       33.05       33.58      0.77 o
  -6   4   0      473.60      468.90      1.66 o
  -5   4   0     1203.57     1222.25      4.42 o
  -4   4   0      626.74      638.32      8.76 o
  -3   4   0       24.99       39.92      0.60 o
  -2   4   0     2152.02     2061.93      1.38 o
  -1   4   0     6050.08     5837.16      1.78 o
   0   4   0     4379.17     4332.11      1.85 o
   1   4   0     1737.55     1660.07     35.61 o
   2   4   0      312.01      307.06      1.10 o
   3   4   0     4019.67     3872.98     62.51 o
   4   4   0     1341.81     1414.68     15.70 o
   5   4   0      747.18      769.14     27.55 o
  -9   5   0       72.21       72.04      1.00 o
  -8   5   0      450.97      468.89      1.29 o
  -7   5   0      709.61      658.49      0.77 o
  -6   5   0      136.63      134.75      7.16 o
  -5   5   0       16.14       15.75      0.31 o
  -4   5   0      886.63      904.02      1.14 o
  -3   5   0     2645.00     2623.99      1.75 o
  -2   5   0     1107.83     1135.79      1.35 o
  -1   5   0       38.53       34.66      0.60 o
   0   5   0     2999.99     2900.74      1.63 o
   1   5   0     4098.55     3940.93      2.23 o
   2   5   0     1691.37     1686.03      8.17 o
   3   5   0     1272.23     1279.36     22.20 o
   4   5   0        4.79        8.25      1.08 o
   5   5   0      261.90      269.07      1.32 o
  -8   6   0       21.30       21.66      0.89 o
  -7   6   0       21.14       22.18      0.39 o
  -6   6   0      699.69      712.36      1.14 o
  -5   6   0     1273.11     1288.85      1.44 o
  -4   6   0      455.11      441.56      1.15 o
  -3   6   0      188.99      187.40      1.05 o
  -2   6   0     2470.98     2551.37      2.11 o
  -1   6   0      865.65      860.85      1.13 o
   0   6   0     1047.50     1037.59      1.30 o
   1   6   0      393.96      390.58      1.05 o
   2   6   0      729.63      741.82      1.63 o
   3   6   0     1885.86     1981.17      2.37 o
   4   6   0     1546.02     1500.48      2.24 o
  -8   7   0      667.92      650.17      1.45 o
  -7   7   0      773.21      722.01      1.38 o
  -6   7   0      217.22      194.33      0.94 o
  -5   7   0      310.91      299.95      1.04 o
  -4   7   0      903.29      939.78      1.53 o
  -3   7   0      172.64      182.78      1.22 o
  -2   7   0      621.79      611.40      1.36 o
  -1   7   0        0.94        3.36      0.71 o
   0   7   0     1040.96     1026.60      1.44 o
   1   7   0     2227.03     2276.00      2.17 o
   2   7   0     1223.40     1236.11      2.10 o
  -7   8   0      357.34      354.75      1.21 o
  -6   8   0      421.00      410.74      1.26 o
  -5   8   0      449.94      436.66      1.27 o
  -4   8   0      549.54      548.39      1.42 o
  -3   8   0       48.82       47.76      1.07 o
  -2   8   0      562.74      554.06      1.52 o
  -1   8   0     1093.11     1131.18      1.99 o
   0   8   0      353.95      353.55      1.44 o
   1   8   0       39.51       33.03      1.05 o
  -6   9   0      192.98      189.30      1.11 o
  -5   9   0      191.41      177.43      1.23 o
  -4   9   0      534.25      561.55      1.63 o
  -3   9   0      648.87      644.81      1.72 o
  -2   9   0      168.42      160.72      1.33 o
   1  -9   1       38.36       46.00      1.28 o
   2  -9   1      467.32      501.31      1.64 o
   3  -9   1     1619.48     1605.91      2.28 o
   4  -9   1     1224.02     1271.88      2.07 o
   5  -9   1      426.01      406.13      1.32 o
   6  -9   1       81.57       78.87      1.02 o
  -1  -8   1        7.38        6.23      1.07 o
   0  -8   1      507.90      529.48      1.59 o
   1  -8   1     1655.40     1759.59      2.40 o
   2  -8   1      819.17      817.82      1.67 o
   3  -8   1      119.73      130.48      1.13 o
   4  -8   1      300.97      311.36      1.21 o
   5  -8   1     1217.51     1199.39      1.64 o
   6  -8   1      911.90      868.68      1.44 o
   7  -8   1      630.54      616.08      1.37 o
  -3  -7   1        5.18        6.65      1.11 o
  -2  -7   1      404.54      383.35      1.42 o
  -1  -7   1     1107.36     1153.36      1.63 o
   0  -7   1      226.19      241.81      0.95 o
   2  -7   1     1707.12     1726.13      1.92 o
   3  -7   1     2118.34     2229.36      2.15 o
   4  -7   1      912.85      944.51      1.52 o
   5  -7   1      457.90      453.25      1.12 o
   6  -7   1        9.94       16.51      0.81 o
   7  -7   1      388.68      399.18      1.17 o
   8  -7   1      989.39      945.63      1.63 o
  -4  -6   1      808.70      834.06      1.91 o
  -3  -6   1     1126.23     1109.51     29.86 o
  -2  -6   1      250.10      250.00      3.99 o
  -1  -6   1        0.12        3.17      1.11 o
   0  -6   1     2039.87     2022.40      1.63 o
   1  -6   1      704.08      698.68      1.01 o
   2  -6   1      723.64      719.52      1.35 o
   3  -6   1       82.09       92.90      0.96 o
   4  -6   1      536.81      525.91      1.13 o
   5  -6   1     2272.51     2352.45      1.76 o
   6  -6   1     2131.95     2103.91     15.55 o
   7  -6   1      444.92      440.08      1.22 o
   8  -6   1       11.02       15.80      0.86 o
  -5  -5   1     1114.00     1142.40     20.46 o
  -4  -5   1      245.46      248.58      4.29 o
  -3  -5   1      317.94      321.83      7.49 o
  -2  -5   1     1636.22     1617.11     45.24 o
  -1  -5   1      185.00      175.50      2.67 o
   0  -5   1     1369.78     1431.81     16.12 o
   1  -5   1        8.34       10.00      0.55 o
   2  -5   1     1293.53     1296.55      1.34 o
   3  -5   1     3947.10     3929.70      1.96 o
   4  -5   1     1633.57     1681.01      1.37 o
   5  -5   1       25.98       32.30      2.91 o
   6  -5   1      284.02      301.80      0.54 o
   7  -5   1      879.45      843.19     10.00 o
   8  -5   1      883.97      862.66      1.51 o
  -6  -4   1        0.87        4.91      0.80 o
  -5  -4   1     1250.28     1262.96      1.29 o
  -4  -4   1     1555.35     1614.19     24.49 o
  -3  -4   1      825.48      820.35      8.41 o
  -2  -4   1     1853.71     1862.29     26.64 o
  -1  -4   1       43.29       40.08      0.94 o
   0  -4   1     1352.38     1325.10      6.11 o
   1  -4   1     4249.31     4136.72      6.34 o
   2  -4   1      518.50      460.50      0.82 o
   3  -4   1      101.02       92.91      0.56 o
   4  -4   1     1411.32     1492.16      6.70 o
   5  -4   1     1959.76     1949.76      0.82 o
   6  -4   1     1613.96     1627.34     22.31 o
   7  -4   1      193.38      191.60      0.80 o
   8  -4   1       12.36       14.88      0.91 o
  -6  -3   1     1026.74     1081.69     18.37 o
  -5  -3   1     1208.41     1218.34      3.32 o
  -4  -3   1      399.80      395.28      2.25 o
  -3  -3   1     1151.08     1126.00      1.48 o
  -2  -3   1     3037.65     3056.72     27.76 o
  -1  -3   1     4184.72     4285.87     73.42 o
   0  -3   1      613.23      523.85      3.36 o
   1  -3   1       16.16       15.66      0.15 o
   2  -3   1     1961.35     1813.05      0.99 o
   3  -3   1     1832.62     1819.49     16.15 o
   4  -3   1     1720.66     1792.41      4.37 o
   5  -3   1       47.56       47.98      0.86 o
   6  -3   1      467.49      442.79      4.15 o
   7  -3   1     1008.68     1025.18      1.62 o
   8  -3   1      760.81      772.39      1.61 o
  -7  -2   1      397.93      376.07      5.88 o
  -6  -2   1       79.05       87.36      7.34 o
  -5  -2   1     2965.68     3025.50      7.35 o
  -4  -2   1     4013.39     4002.40     69.35 o
  -3  -2   1     3560.14     3640.55     13.02 o
  -2  -2   1      495.59      493.04      1.64 o
  -1  -2   1      470.89      496.92      0.45 o
   0  -2   1     3611.59     3496.94      5.54 o
   2  -2   1     1374.41     1327.48     59.11 o
   3  -2   1      321.29      353.66     13.93 o
   4  -2   1      322.55      253.54      5.24 o
   5  -2   1     2529.38     2589.66     33.97 o
   6  -2   1     1066.61     1092.65      1.06 o
   7  -2   1       70.50       68.64      1.15 o
   8  -2   1      282.95      243.86      1.11 o
  -8  -1   1      315.49      322.82      1.45 o
  -7  -1   1     1986.32     2065.83     48.09 o
  -6  -1   1     1565.45     1622.53     45.91 o
  -5  -1   1      880.38      868.61      2.68 o
  -4  -1   1       52.93       43.05      0.90 o
  -3  -1   1     3210.45     3261.61      2.08 o
  -2  -1   1     7757.53     7789.92      5.27 o
  -1  -1   1     8210.00     8004.01      1.64 o
   0  -1   1      157.22      160.60     23.58 o
   1  -1   1      172.25      168.43      0.26 o
   2  -1   1        6.20       12.26      0.62 o
   3  -1   1     5134.80     5123.07     82.79 o
   4  -1   1      926.48      967.58      3.34 o
   5  -1   1       14.32       19.22      0.62 o
   6  -1   1     1197.73     1201.06      1.71 o
   7  -1   1      630.54      625.64      1.54 o
  -8   0   1      157.21      155.75      1.19 o
  -7   0   1        2.92        4.68      0.81 o
  -6   0   1      966.33      949.95      4.98 o
  -5   0   1     3056.16     3045.38     26.04 o
  -4   0   1     6413.87     6434.41     10.62 o
  -3   0   1     5005.67     5135.17     33.17 o
  -2   0   1      204.15      218.63      3.13 o
  -1   0   1     1052.32      999.58      8.91 o
   2   0   1      586.78      544.94     12.24 o
   3   0   1       21.29       21.63      0.70 o
   4   0   1     1260.46     1260.93      0.90 o
   5   0   1      740.01      713.40      1.45 o
   6   0   1      522.86      562.85     15.52 o
   7   0   1        0.55        6.71      0.46 o
   8   0   1      223.28      191.95      1.11 o
  -8   1   1      825.17      849.50      1.72 o
  -7   1   1      863.28      847.56      1.58 o
  -6   1   1     1163.25     1185.50      1.60 o
  -5   1   1      392.47      411.64      4.44 o
  -4   1   1      436.68      445.77      4.44 o
  -3   1   1     4852.13     4725.37      1.36 o
   0   1   1      820.87      604.09      1.11 o
   1   1   1      377.83      374.34      2.57 o
   2   1   1      912.80      815.64     14.33 o
   3   1   1     1637.35     1548.58      1.43 o
   4   1   1     1275.65     1251.70     62.64 o
   5   1   1       12.38       20.28      2.76 o
   6   1   1      436.32      458.34      1.51 o
   7   1   1      541.86      567.18     19.11 o
  -9   2   1      116.16       94.45      1.02 o
  -8   2   1       19.58       19.57      1.02 o
  -7   2   1       80.81       76.45      1.03 o
  -6   2   1      374.39      352.67      0.75 o
  -5   2   1     4177.22     4235.26     66.66 o
  -4   2   1    13632.86    14299.95     15.97 o
  -3   2   1      745.19      750.78     15.86 o
  -2   2   1     5197.90     5560.26     51.54 o
   0   2   1     2585.48     1097.01    632.65 o
   1   2   1     4812.02     4773.89     69.99 o
   2   2   1     1848.10     1948.71     20.24 o
   3   2   1       18.24       23.93      0.99 o
   4   2   1      938.97      930.38      1.61 o
   5   2   1      871.08      920.07     19.62 o
   6   2   1      152.22      156.58      6.99 o
   7   2   1        0.82        2.94      1.16 o
  -8   3   1      115.27      112.92      1.10 o
  -7   3   1     1339.70     1344.25     25.19 o
  -6   3   1     1892.46     1994.65      2.09 o
  -5   3   1      212.03      237.81      6.34 o
  -4   3   1     4038.24     4070.70      1.95 o
  -3   3   1     8714.45     8912.52     48.08 o
  -2   3   1     5570.92     5315.00     21.19 o
  -1   3   1     2855.51     2819.22     52.60 o
   0   3   1      148.43      150.50     19.77 o
   1   3   1      937.52      896.02      0.94 o
   2   3   1     3741.79     3613.24      5.40 o
   3   3   1     1940.86     1997.50     79.20 o
   4   3   1      417.67      427.52      1.86 o
   5   3   1        2.09        7.20      0.88 o
   6   3   1      264.16      266.43      7.27 o
  -9   4   1      269.26      267.44      1.31 o
  -8   4   1       24.64       30.35      1.01 o
  -7   4   1      366.64      370.67     14.53 o
  -6   4   1     1146.32     1163.89     22.03 o
  -5   4   1     3336.19     3498.78     14.09 o
  -4   4   1     2559.07     2555.66     45.39 o
  -3   4   1       15.14       16.91      5.72 o
  -2   4   1     1496.37     1525.77     13.24 o
  -1   4   1     5023.41     4902.86      1.77 o
   0   4   1     7961.01     7699.89      2.61 o
   1   4   1     2564.48     2583.25      1.68 o
   2   4   1      412.94      400.25      0.96 o
   3   4   1      527.29      537.13      1.32 o
   4   4   1      601.71      621.39      1.35 o
   5   4   1      266.56      277.01      1.17 o
  -9   5   1      127.95      140.77      1.17 o
  -8   5   1       94.50      104.38      1.13 o
  -7   5   1      765.36      771.47     39.51 o
  -6   5   1      284.35      288.93      7.77 o
  -5   5   1      261.06      268.51      0.86 o
  -4   5   1     2767.68     2790.42      1.24 o
  -3   5   1     5297.49     5385.13      2.55 o
  -2   5   1     3725.41     3509.30      1.55 o
  -1   5   1     1032.29     1007.85      1.11 o
   0   5   1      150.97      137.10      0.81 o
   1   5   1     4418.46     4193.63      2.37 o
   2   5   1     1638.36     1630.90      1.71 o
   3   5   1      620.92      618.53      1.38 o
   4   5   1      234.40      240.28      1.25 o
  -8   6   1        1.61        4.33      0.83 o
  -7   6   1      105.16      100.77      0.43 o
  -6   6   1     1020.25     1041.41      1.35 o
  -5   6   1     1711.10     1767.47      1.70 o
  -4   6   1      594.23      590.33      1.23 o
  -3   6   1        0.82        3.24      0.98 o
  -2   6   1     2542.82     2475.23      1.51 o
  -1   6   1     6533.85     6480.54      2.92 o
   0   6   1     1721.69     1712.64      1.66 o
   1   6   1      653.28      659.52      1.23 o
   2   6   1        0.38        2.91      1.07 o
   3   6   1       38.87       45.09      1.18 o
  -8   7   1      357.53      341.64      1.25 o
  -7   7   1      307.95      316.99      1.00 o
  -6   7   1       75.64       65.29      0.95 o
  -5   7   1      237.71      228.39      1.11 o
  -4   7   1     2429.56     2450.42      2.28 o
  -3   7   1     2312.29     2306.67      2.29 o
  -2   7   1      587.66      591.75      0.99 o
  -1   7   1       63.89       69.40      0.78 o
   0   7   1      796.06      810.99      1.38 o
   1   7   1     1407.25     1281.49      1.94 o
   2   7   1     1841.05     1806.91      2.47 o
  -7   8   1      297.80      270.16      1.12 o
  -6   8   1      798.61      794.05      1.52 o
  -5   8   1      191.16      192.21      1.22 o
  -4   8   1       51.29       51.45      1.13 o
  -3   8   1       13.98       18.76      1.08 o
  -2   8   1     1586.17     1523.20      2.09 o
  -1   8   1     2527.04     2404.84      2.66 o
   0   8   1     1300.27     1261.66      2.05 o
  -6   9   1       24.83       24.98      0.99 o
  -5   9   1       18.26       29.84      1.13 o
  -4   9   1      891.31      830.34      1.76 o
  -3   9   1     1165.29     1160.75      2.18 o
  -2   9   1      247.96      229.74      1.37 o
   1  -9   2      662.26      664.06      1.87 o
   3  -9   2      394.42      498.46      1.76 o
   4  -9   2      953.39     1029.04      1.97 o
   5  -9   2      976.41     1029.89      1.71 o
  -1  -8   2       30.94       46.49      1.17 o
   0  -8   2      937.68      974.57      1.91 o
   1  -8   2     1971.52     2013.85      1.83 o
   2  -8   2     2042.75     2170.37      2.40 o
   3  -8   2      718.82      758.56      1.56 o
   4  -8   2      357.79      353.69      1.26 o
   5  -8   2      141.34      132.37      0.96 o
   6  -8   2      987.81      968.59      1.47 o
   7  -8   2      955.86      908.64      1.54 o
  -3  -7   2       61.47       55.73      0.86 o
  -2  -7   2     1169.62     1118.42     30.41 o
  -1  -7   2     2332.83     2469.80      2.18 o
   1  -7   2       15.31       18.89      0.57 o
   2  -7   2      146.79      146.78      1.13 o
   3  -7   2     1722.77     1684.75      1.81 o
   4  -7   2     2295.83     2276.53      1.88 o
   5  -7   2     2014.10     2039.71      1.79 o
   6  -7   2      119.25      114.95      0.80 o
   7  -7   2       40.06       46.75      0.92 o
   8  -7   2      328.23      321.28      1.20 o
  -4  -6   2      566.77      568.19      4.20 o
  -3  -6   2     1030.61     1076.55      8.32 o
  -2  -6   2      158.76      164.09      3.05 o
  -1  -6   2      174.18      179.70      1.80 o
   0  -6   2     2101.58     2163.82     35.72 o
   1  -6   2     4060.88     4151.08      1.95 o
   2  -6   2     1912.21     1962.98      1.90 o
   3  -6   2     1123.84     1134.29      1.49 o
   4  -6   2        4.77        6.41      0.79 o
   5  -6   2      577.91      560.94      1.05 o
   6  -6   2     2391.88     2350.96     32.21 o
   7  -6   2      862.08      852.04      1.46 o
   8  -6   2      101.23      110.52      1.00 o
  -5  -5   2      371.02      374.21      9.50 o
  -4  -5   2       24.70       29.18      1.11 o
  -3  -5   2      162.58      171.06      3.48 o
  -2  -5   2     2452.04     2554.76     75.42 o
  -1  -5   2     2316.03     2301.15     67.88 o
   0  -5   2      415.54      436.19      0.73 o
   1  -5   2        1.40       12.15      5.27 o
   2  -5   2     1068.48     1005.67      1.26 o
   3  -5   2     3521.33     3416.77      1.75 o
   4  -5   2     5826.04     5436.77    114.47 o
   5  -5   2      928.08      907.94     11.21 o
   6  -5   2       47.61       53.70      2.25 o
   7  -5   2      187.13      182.32     10.27 o
   8  -5   2      660.70      657.87      1.45 o
  -6  -4   2       33.80       41.84      0.79 o
  -5  -4   2      218.21      221.38      8.28 o
  -4  -4   2     1276.75     1329.40      1.23 o
  -3  -4   2      446.67      451.89      1.15 o
  -2  -4   2       54.85       58.81      2.27 o
  -1  -4   2      246.64      263.02      7.08 o
   0  -4   2     2328.02     2287.51     51.01 o
   1  -4   2     6460.81     6119.66      1.17 o
   3  -4   2        0.72        5.76      0.92 o
   4  -4   2      581.93      588.34     13.43 o
   5  -4   2     2428.37     2496.10     39.40 o
   6  -4   2     1932.98     1904.07     16.19 o
   7  -4   2     1088.28     1098.52      9.25 o
   8  -4   2      204.22      186.73      1.10 o
  -7  -3   2      633.92      671.16     24.61 o
  -6  -3   2      769.10      809.63     23.97 o
  -5  -3   2      129.20      146.55      3.51 o
  -4  -3   2      159.85      150.90      1.03 o
  -3  -3   2       29.11       25.75      1.70 o
  -2  -3   2     2194.00     2216.37      1.38 o
  -1  -3   2     5231.70     5522.69     37.32 o
   0  -3   2      370.69      328.71      4.21 o
   1  -3   2     1500.04     1465.83      0.51 o
   2  -3   2     3989.40     3972.69    116.92 o
   3  -3   2     5633.84     5460.20     14.27 o
   4  -3   2     2890.63     2893.29      1.53 o
   5  -3   2      869.30      832.61     29.68 o
   6  -3   2       17.29       18.15      1.00 o
   7  -3   2      638.99      662.18      1.45 o
   8  -3   2      993.34      991.70      1.70 o
  -7  -2   2       95.05      103.83      5.14 o
  -6  -2   2      100.29       98.02      1.54 o
  -5  -2   2      195.08      198.08      0.83 o
  -4  -2   2     2189.18     2193.71     36.38 o
  -3  -2   2     2245.26     2343.47     45.74 o
  -2  -2   2       46.75       37.25      0.37 o
  -1  -2   2     1142.61     1219.33      4.46 o
   0  -2   2     5405.36     5207.31     12.67 o
   1  -2   2     3862.39     3479.70      0.82 o
   2  -2   2     1623.71     1635.43     26.24 o
   3  -2   2       77.95       89.26      1.64 o
   4  -2   2     1877.38     1842.79      4.28 o
   5  -2   2     2730.34     2692.20      4.58 o
   6  -2   2     2201.21     2171.16     28.01 o
   7  -2   2      902.86      831.45      1.47 o
   8  -2   2       31.43       33.92      1.02 o
  -8  -1   2        5.92       10.23      1.11 o
  -7  -1   2     1058.02     1083.55      1.13 o
  -6  -1   2     1930.39     2081.15     66.37 o
  -5  -1   2     1210.45     1174.78      2.79 o
  -4  -1   2       33.66       35.57      0.83 o
  -3  -1   2      920.62      975.64     15.67 o
  -2  -1   2     2557.03     2575.92     17.30 o
  -1  -1   2     1275.74     1254.27      0.71 o
   0  -1   2     1134.17     1184.56     39.62 o
   1  -1   2     2410.88     2505.96     42.97 o
   2  -1   2     3789.19     3727.68      9.10 o
   3  -1   2     4988.93     4732.56      5.30 o
   4  -1   2     1770.34     1811.67     57.65 o
   5  -1   2      259.67      237.11      1.13 o
   6  -1   2      374.01      383.37      1.31 o
   7  -1   2     1546.17     1505.85      2.09 o
   8  -1   2      667.97      663.25      1.64 o
  -8   0   2      673.81      700.60      1.65 o
  -7   0   2      268.32      264.63      1.74 o
  -6   0   2       80.29       79.71      1.57 o
  -5   0   2     1663.43     1663.94      2.06 o
  -4   0   2     2907.39     2969.37     12.37 o
  -3   0   2     2091.93     2115.33      4.76 o
  -2   0   2      208.91      232.47      5.80 o
  -1   0   2     1146.89     1153.23      6.57 o
   0   0   2      519.02      355.56    102.02 o
   1   0   2     6516.72     6462.94     43.23 o
   2   0   2      442.55      466.77      8.57 o
   3   0   2      156.16      157.67      7.24 o
   4   0   2     3540.29     3585.46     68.63 o
   5   0   2     2413.37     2303.79     67.83 o
   6   0   2     1004.24     1027.67      2.33 o
   7   0   2      314.15      316.68      1.37 o
  -8   1   2      588.33      572.67      1.48 o
  -7   1   2     1532.61     1510.17     24.41 o
  -6   1   2     2664.16     2664.81     21.78 o
  -5   1   2     1161.98     1181.41      0.86 o
  -4   1   2      124.73      146.41      0.68 o
  -3   1   2      701.71      694.34      0.52 o
  -2   1   2      768.95      723.20      1.60 o
  -1   1   2     6896.12     6844.39      1.63 o
   0   1   2      760.67      651.09      3.20 o
   1   1   2      503.82      500.86      5.72 o
   2   1   2     6930.87     7267.21     24.81 o
   3   1   2     1212.27     1162.41      7.85 o
   4   1   2      592.50      548.67      1.32 o
   5   1   2        7.27        9.82      4.24 o
   6   1   2      753.93      766.62      6.44 o
   7   1   2      842.77      858.94      1.87 o
  -8   2   2      814.21      825.93      1.56 o
  -7   2   2       58.41       64.79      1.04 o
  -6   2   2      713.14      728.17      3.09 o
  -5   2   2     2126.85     2221.06     15.67 o
  -4   2   2     4414.37     4382.33      1.75 o
  -3   2   2     4486.93     4688.41     33.04 o
  -2   2   2      103.00       94.97      0.60 o
   0   2   2     4092.69     1707.51    813.73 o
   1   2   2      384.60      326.57      5.15 o
   2   2   2      701.72      752.33      0.82 o
   3   2   2      563.35      571.13      7.76 o
   4   2   2     1386.48     1472.12     58.25 o
   5   2   2     1495.84     1540.14     20.99 o
   6   2   2      492.59      493.18      7.81 o
  -9   3   2       92.05      111.84      1.03 o
  -8   3   2      453.33      456.21      1.26 o
  -7   3   2     2132.51     2184.84     21.56 o
  -6   3   2     3687.58     3719.55      8.78 o
  -5   3   2      746.23      775.26     29.64 o
  -4   3   2     1389.58     1548.08      0.95 o
  -3   3   2     2526.75     2615.34     46.64 o
  -2   3   2     1897.48     1812.38     20.56 o
   0   3   2     1282.78      555.82    237.28 o
   1   3   2      832.14      850.91     40.25 o
   2   3   2     1243.76     1245.78      1.30 o
   3   3   2     1490.53     1516.25     55.54 o
   4   3   2       90.26       95.52      0.58 o
   5   3   2      124.07      133.15      4.03 o
   6   3   2      678.76      693.52      1.41 o
  -8   4   2     1091.93     1104.83      1.67 o
  -7   4   2       49.29       44.49      4.35 o
  -6   4   2     3525.38     3490.74     91.20 o
  -5   4   2     3179.21     3175.43     19.20 o
  -4   4   2     1799.70     1740.29      5.96 o
  -3   4   2     1221.69     1161.34      9.42 o
  -2   4   2      400.35      469.49     22.58 o
  -1   4   2     1029.20     1029.81     77.95 o
   0   4   2     2385.80     2101.87    395.42 o
   1   4   2     1814.28     1778.31      1.43 o
   2   4   2       48.40       48.50      0.79 o
   3   4   2      178.09      189.11      1.07 o
   4   4   2      929.06      964.05      1.56 o
   5   4   2      468.60      464.07      1.27 o
  -9   5   2      272.89      277.26      1.22 o
  -8   5   2     1721.64     1699.21    128.73 o
  -7   5   2     1359.11     1370.43     27.55 o
  -6   5   2      825.60      804.90     20.67 o
  -5   5   2        0.97        7.74      0.50 o
  -4   5   2      378.16      375.77     13.96 o
  -3   5   2     2525.05     2298.27     90.88 o
  -2   5   2     4183.76     4152.14    181.56 o
  -1   5   2     1872.59     1991.36      1.55 o
   0   5   2       75.19       74.16      0.57 o
   1   5   2      382.58      391.12      1.02 o
   2   5   2     1001.55     1014.91      1.57 o
   3   5   2      438.25      430.61      1.28 o
   4   5   2       49.31       55.86      1.05 o
  -9   6   2      284.39      282.79      1.27 o
  -8   6   2      117.86      132.24      1.02 o
  -7   6   2      451.06      457.03      1.02 o
  -5   6   2     2831.04     2796.81      2.11 o
  -4   6   2     1962.31     1977.20      1.98 o
  -2   6   2      147.92      134.31      0.82 o
  -1   6   2     2135.49     2130.24      1.77 o
   0   6   2     1611.85     1616.33      1.67 o
   1   6   2      585.48      594.87      1.21 o
   2   6   2       68.13       66.42      1.14 o
   3   6   2       30.53       34.70      1.09 o
  -8   7   2      614.09      617.68      1.42 o
  -7   7   2     1047.56     1026.21      1.47 o
  -6   7   2      187.25      176.42      1.07 o
  -5   7   2        3.65        2.30      0.95 o
  -4   7   2     1562.18     1514.91      1.85 o
  -3   7   2     3956.42     3964.63      2.96 o
  -2   7   2     1609.95     1632.53      1.55 o
  -1   7   2      215.13      224.31      0.71 o
   0   7   2        3.06        8.08      0.81 o
   1   7   2       20.55       20.02      0.99 o
   2   7   2      686.90      682.23      1.66 o
  -7   8   2      143.53      146.60      1.04 o
  -6   8   2     1698.74     1640.08      1.99 o
  -5   8   2     2084.38     2025.28      2.25 o
  -4   8   2      414.61      395.54      1.34 o
  -3   8   2       57.86       51.65      1.15 o
  -2   8   2      338.14      347.53      1.40 o
  -1   8   2      596.56      547.45      1.51 o
   0   8   2     1520.45     1460.92      2.20 o
  -5   9   2      253.90      236.80      1.36 o
  -4   9   2      938.48      920.79      1.96 o
  -3   9   2     1534.23     1401.84      2.14 o
   1  -9   3      578.05      609.05      1.78 o
   4  -9   3      553.54      561.38      1.21 o
   5  -9   3      562.62      605.20      1.39 o
  -1  -8   3      490.79      481.30      1.64 o
   0  -8   3        2.00        9.05      1.17 o
   1  -8   3      546.89      553.25      1.26 o
   3  -8   3     1536.73     1767.85      2.48 o
   4  -8   3      162.25      166.78      0.99 o
   5  -8   3      239.56      245.72      1.04 o
   6  -8   3      523.52      528.14      1.23 o
  -3  -7   3        5.87       20.55      1.77 o
  -2  -7   3      685.44      710.89     22.29 o
  -1  -7   3     1864.86     1901.53      1.67 o
   0  -7   3     2307.12     2275.49     55.39 o
   2  -7   3      257.17      280.43      1.27 o
   3  -7   3      656.49      770.73      1.44 o
   4  -7   3     1652.77     1658.17      1.63 o
   5  -7   3      842.26      849.74      1.26 o
   6  -7   3       14.62       20.49      0.73 o
   7  -7   3      206.15      191.76      1.00 o
  -4  -6   3     1231.31     1298.82     59.74 o
  -3  -6   3     2210.96     2409.01    161.64 o
  -2  -6   3     1236.33     1240.42      2.44 o
  -1  -6   3      117.01      111.62      2.43 o
   0  -6   3      102.70       99.53      1.95 o
   1  -6   3     2330.19     2321.21    110.58 o
   2  -6   3     4135.43     4446.58      2.84 o
   3  -6   3     2949.24     2999.24      1.88 o
   4  -6   3        0.07        5.18      0.71 o
   5  -6   3      430.69      419.63      5.74 o
   6  -6   3      302.57      322.64      6.85 o
   7  -6   3      387.46      393.86      1.16 o
   8  -6   3       11.78       18.48      0.90 o
  -5  -5   3      863.51      891.62     39.30 o
  -4  -5   3       66.13       68.19      1.51 o
  -3  -5   3      406.01      442.52     22.89 o
  -2  -5   3     1940.40     1972.58     68.17 o
  -1  -5   3     4041.47     3870.55     38.60 o
   0  -5   3     3750.53     3847.08     59.84 o
   1  -5   3     2751.78     2655.72      0.99 o
   2  -5   3      304.43      324.49      0.30 o
   3  -5   3     1318.97     1241.27    130.59 o
   4  -5   3     2817.33     2885.67     44.78 o
   5  -5   3     1187.69     1186.66     13.37 o
   6  -5   3       18.16       16.90      0.91 o
   7  -5   3       10.54       13.97      1.25 o
   8  -5   3      321.26      302.82      1.20 o
  -6  -4   3        6.63        6.79      0.76 o
  -5  -4   3      599.53      623.82     14.40 o
  -4  -4   3     2184.17     2433.63    170.16 o
  -3  -4   3     2262.44     2201.39     54.37 o
  -2  -4   3      693.14      685.85      3.52 o
  -1  -4   3        1.69       42.48     20.48 o
   0  -4   3     2021.80     2126.43     50.37 o
   1  -4   3     3988.30     3680.53      1.05 o
   2  -4   3    10764.26    10564.32      2.12 o
   3  -4   3     1584.38     1578.62      8.13 o
   4  -4   3        4.78        6.84      0.35 o
   5  -4   3      396.41      382.21      7.54 o
   6  -4   3     1286.57     1306.35      4.37 o
   7  -4   3      594.28      589.36      1.32 o
   8  -4   3        1.08        2.49      0.95 o
  -7  -3   3      243.28      252.39      8.21 o
  -6  -3   3      851.31      892.30     33.13 o
  -5  -3   3      490.73      532.10     31.44 o
  -4  -3   3       51.26       62.33      0.72 o
  -3  -3   3     1021.06      996.84     13.71 o
  -2  -3   3     2552.30     2503.23     11.04 o
  -1  -3   3     5606.62     5814.33    121.18 o
   1  -3   3        3.68       20.99      0.29 o
   2  -3   3      970.86      951.85      0.63 o
   3  -3   3     4262.34     4233.95     99.67 o
   4  -3   3     3954.65     3755.49    152.06 o
   5  -3   3     1623.82     1652.95     14.68 o
   6  -3   3       31.90       29.26      0.96 o
   7  -3   3      212.66      216.72      1.26 o
   8  -3   3      405.36      408.72      1.43 o
  -7  -2   3       68.80       80.64      2.78 o
  -6  -2   3       89.46      110.83     12.49 o
  -5  -2   3      356.27      350.60      4.36 o
  -4  -2   3     1700.98     1643.66     44.20 o
  -3  -2   3     3339.99     3517.09     21.62 o
  -2  -2   3     1109.20     1130.68     11.94 o
  -1  -2   3     2761.26     2950.71     24.86 o
   0  -2   3     5451.78     5269.06      1.56 o
   2  -2   3     5257.48     5334.08     78.27 o
   3  -2   3     1643.61     1600.36     19.90 o
   4  -2   3       71.82       67.65      0.82 o
   5  -2   3     1296.99     1325.44     25.46 o
   6  -2   3     2364.33     2275.57      2.08 o
   7  -2   3      199.62      186.58      1.16 o
   8  -2   3        8.71       12.00      1.00 o
  -8  -1   3        8.79       14.16      1.08 o
  -7  -1   3       23.69       25.39      1.15 o
  -6  -1   3     1028.58     1011.90      4.89 o
  -5  -1   3      960.13      983.47     21.97 o
  -4  -1   3        5.59        8.96      1.60 o
  -3  -1   3     3523.54     3760.24     11.93 o
  -2  -1   3     5850.80     5827.05      6.34 o
  -1  -1   3     7111.18     7048.07     16.77 o
   0  -1   3      908.05      970.09      3.48 o
   1  -1   3       17.12       27.22      2.09 o
   2  -1   3     2282.59     2194.49     10.44 o
   3  -1   3     6009.03     5911.58    128.03 o
   4  -1   3     5782.11     5886.48     78.64 o
   5  -1   3      693.62      648.10     10.04 o
   6  -1   3       17.93       16.64      1.06 o
   7  -1   3      621.22      596.14      1.55 o
  -8   0   3      809.25      813.11      1.67 o
  -7   0   3      268.70      259.58      2.72 o
  -6   0   3       13.13       18.79      2.83 o
  -5   0   3     1483.34     1500.23     12.75 o
  -4   0   3     1758.07     1781.26     21.71 o
  -3   0   3     1482.00     1464.66      0.75 o
  -2   0   3       43.20       48.69      0.33 o
  -1   0   3     3106.37     3196.70      2.56 o
   0   0   3     6772.80     6747.17     14.80 o
   1   0   3     9066.22     8888.62     13.98 o
   2   0   3     4192.02     4304.45      5.68 o
   3   0   3      298.72      313.68      1.60 o
   4   0   3      410.48      396.26      2.31 o
   5   0   3     4196.01     4210.27     19.17 o
   6   0   3      964.25      980.78     11.39 o
   7   0   3      346.40      350.20      1.44 o
  -9   1   3       28.54       35.22      1.09 o
  -8   1   3       32.14       42.54      1.01 o
  -7   1   3      838.62      809.14     12.66 o
  -6   1   3      624.75      620.27      2.62 o
  -5   1   3      663.64      636.94     12.18 o
  -4   1   3       72.67       80.15      0.42 o
  -3   1   3     1602.15     1572.95      0.69 o
  -2   1   3     5109.64     5185.74     57.18 o
  -1   1   3     4080.47     4133.61     39.51 o
   0   1   3       24.58       18.37      6.15 o
   1   1   3      228.76      191.94      1.19 o
   2   1   3     4739.42     4891.45     23.18 o
   3   1   3     7987.79     8089.09     28.17 o
   4   1   3     1728.97     1622.87     47.56 o
   5   1   3      487.85      495.22      3.35 o
   6   1   3      256.79      243.09      3.57 o
   7   1   3      337.68      347.87      1.53 o
  -9   2   3      569.26      608.05      1.55 o
  -8   2   3      462.32      470.80      1.31 o
  -7   2   3      336.45      344.03     13.59 o
  -6   2   3      152.53      149.84      3.09 o
  -5   2   3      527.23      522.93      3.08 o
  -4   2   3     1721.26     1666.62      0.78 o
  -3   2   3     1205.67     1236.98      6.32 o
  -2   2   3        9.55       16.74      2.36 o
  -1   2   3     2018.43     1106.48    662.31 o
   0   2   3     9895.32     8300.89      2.05 o
   1   2   3     3780.33     3874.65      1.59 o
   2   2   3      430.11      382.03      2.80 o
   3   2   3        1.40        7.31      1.49 o
   4   2   3     2056.28     2023.94      3.75 o
   5   2   3     1629.12     1712.74      7.54 o
   6   2   3      977.94      984.61     13.63 o
  -9   3   3       12.21       66.33      1.07 o
  -8   3   3      402.98      431.66     29.54 o
  -7   3   3      535.93      569.41      0.65 o
  -6   3   3     1028.74      996.33     12.42 o
  -5   3   3      938.47      968.63      0.67 o
  -4   3   3       75.56       98.29      0.61 o
  -3   3   3     2450.59     2509.84      0.95 o
  -2   3   3     4614.29     4721.15     57.50 o
   0   3   3        0.45        3.05      0.27 o
   1   3   3     1027.19     1013.16      1.15 o
   2   3   3     3780.69     3683.62     62.75 o
   3   3   3     2568.96     2652.00     47.81 o
   4   3   3      988.63     1041.27      2.47 o
   5   3   3        9.62       11.83      0.92 o
  -9   4   3      570.52      530.59      1.45 o
  -8   4   3      595.90      619.29      1.36 o
  -7   4   3      245.69      222.14      1.73 o
  -6   4   3      102.73      100.83      1.51 o
  -5   4   3     1754.02     1828.88     40.00 o
  -4   4   3     1597.43     1660.57      0.89 o
  -3   4   3      538.57      485.95      3.49 o
  -2   4   3        2.97       17.81      8.07 o
  -1   4   3     1281.27     1470.25      1.07 o
   0   4   3     2608.17     1042.12    442.00 o
   1   4   3     1457.49     1272.75    187.91 o
   2   4   3      117.34      120.48      0.81 o
   3   4   3      457.21      430.06      1.27 o
   4   4   3     1549.06     1514.24      1.85 o
   5   4   3      971.61      995.36      1.68 o
  -9   5   3        9.80       11.30      0.94 o
  -8   5   3     1161.77     1092.22    102.55 o
  -7   5   3     1138.81     1113.04     50.19 o
  -6   5   3      594.99      566.21     20.69 o
  -5   5   3      437.86      428.47     12.01 o
  -4   5   3       18.82       33.10      0.65 o
  -3   5   3      852.72      863.67     38.34 o
  -2   5   3     2084.11     2143.46    134.79 o
  -1   5   3      652.77      573.59    112.13 o
   0   5   3        3.33        8.52      3.53 o
   1   5   3     1117.13     1086.33      1.31 o
   2   5   3     1952.32     2000.40      2.15 o
   3   5   3      685.22      695.19      1.50 o
   4   5   3      246.28      245.54      1.29 o
  -9   6   3      394.85      396.98      1.38 o
  -8   6   3      112.99      122.63      1.02 o
  -7   6   3        1.21        4.85      0.77 o
  -6   6   3       60.31       58.75      0.83 o
  -5   6   3     1136.02     1101.56     78.14 o
  -4   6   3     2103.40     2017.04    174.73 o
  -3   6   3      619.47      645.36     71.15 o
  -2   6   3        1.02        9.06      0.83 o
  -1   6   3      927.88      907.32      1.19 o
   0   6   3     1060.20     1096.79      1.50 o
   1   6   3      349.99      348.68      1.33 o
   2   6   3        0.94        4.65      1.05 o
   3   6   3      772.57      736.58      1.71 o
  -8   7   3      331.74      319.68      1.23 o
  -7   7   3     1150.80     1114.64      1.62 o
  -6   7   3      933.22      917.61      1.51 o
  -5   7   3      267.74      269.43      1.19 o
  -4   7   3      104.33      100.06      1.12 o
  -3   7   3     1084.40     1158.15      1.31 o
  -2   7   3      876.20      881.12      1.30 o
  -1   7   3      422.51      414.01      1.11 o
   0   7   3       22.36       32.27      1.02 o
   1   7   3      578.79      536.58      1.46 o
  -7   8   3        1.19        2.57      0.91 o
  -6   8   3      699.95      660.80      1.53 o
  -5   8   3     1473.90     1415.43      1.96 o
  -4   8   3      904.98      850.70      1.66 o
  -3   8   3      169.76      157.45      1.26 o
  -2   8   3       20.66       24.82      1.04 o
  -1   8   3      151.01      142.98      1.11 o
   0   8   3      431.43      395.91      1.41 o
  -5   9   3       62.90       51.91      1.11 o
  -4   9   3      136.66      141.20      1.36 o
   1  -9   4      177.24      180.79      1.49 o
   2  -9   4       27.71       44.24      1.33 o
   4  -9   4     1142.30     1129.86      1.42 o
   5  -9   4      568.10      590.69      1.63 o
  -1  -8   4      204.33      230.85      1.47 o
   0  -8   4       64.95       69.41      1.33 o
   1  -8   4      619.74      640.24      1.36 o
   2  -8   4     1113.58     1311.28      1.61 o
   4  -8   4        2.19        7.49      0.67 o
   5  -8   4      136.01      131.63      0.93 o
   6  -8   4      712.46      702.73      1.24 o
  -3  -7   4      161.87      175.39     12.87 o
  -2  -7   4        9.94       14.59      1.59 o
  -1  -7   4      830.23      814.11      1.20 o
   0  -7   4     1380.19     1383.26     29.77 o
   1  -7   4      803.03      919.70     62.38 o
   2  -7   4       17.56       22.02      0.86 o
   3  -7   4      722.06     1252.34    488.51 o
   4  -7   4     1200.87     1235.80      1.47 o
   5  -7   4      307.62      308.58      0.95 o
   6  -7   4      259.03      258.88      0.91 o
   7  -7   4       87.87       89.06      0.89 o
  -4  -6   4      210.17      224.14     15.89 o
  -3  -6   4     1589.54     1754.18    148.41 o
  -2  -6   4     1809.64     1840.84     67.46 o
  -1  -6   4     1241.03     1214.14     21.92 o
   0  -6   4        0.51        4.39      1.78 o
   1  -6   4     1638.22     1633.95     52.72 o
   3  -6   4      227.98      204.10      0.79 o
   4  -6   4       41.02       42.34      1.10 o
   5  -6   4      761.00      740.56     11.57 o
   6  -6   4      572.39      552.89     19.37 o
   7  -6   4      791.90      776.41      1.40 o
  -5  -5   4     1639.60     1785.42    117.08 o
  -4  -5   4      775.61      883.28     68.48 o
  -3  -5   4      420.17      389.03      5.24 o
  -2  -5   4      209.88      193.95      2.69 o
  -1  -5   4     3166.73     3155.84     55.21 o
   0  -5   4     3607.07     3491.62     12.19 o
   1  -5   4     1240.16     1202.22      9.05 o
   2  -5   4       85.59       86.29      0.38 o
   3  -5   4     1519.61     1529.56     30.07 o
   4  -5   4      449.80      453.32      2.40 o
   5  -5   4      858.20      850.88     12.29 o
   6  -5   4        0.91        1.61      1.10 o
   7  -5   4      133.05      127.39      0.96 o
   8  -5   4      352.08      348.06      1.29 o
  -6  -4   4        5.17       21.73      8.04 o
  -5  -4   4       85.14       88.25      1.13 o
  -4  -4   4     1397.20     1416.98     16.18 o
  -3  -4   4     3122.06     3061.18     56.92 o
  -2  -4   4     4307.55     4310.68     23.11 o
  -1  -4   4     2131.79     2221.32     26.67 o
   0  -4   4     1267.92     1404.54      9.31 o
   1  -4   4     3324.56     3285.51     71.45 o
   2  -4   4     1407.26     1348.77      0.75 o
   3  -4   4     1143.48     1180.07     12.06 o
   4  -4   4       69.53       81.22      0.79 o
   5  -4   4      184.18      168.05      1.76 o
   6  -4   4      820.65      783.50      9.30 o
   7  -4   4      461.34      483.72      1.34 o
   8  -4   4       69.39       66.85      0.99 o
  -7  -3   4      441.41      480.11      8.43 o
  -6  -3   4     1522.50     1584.47      2.02 o
  -5  -3   4     1113.39     1113.41      1.59 o
  -4  -3   4     1324.73     1266.90     39.39 o
  -3  -3   4       35.31       44.29      0.62 o
  -2  -3   4     2933.82     3012.06      8.71 o
  -1  -3   4     6594.52     6632.15     88.75 o
   0  -3   4     7319.55     7499.89    125.65 o
   1  -3   4     1191.64     1136.44      0.74 o
   2  -3   4      252.41      278.67      0.51 o
   3  -3   4      489.53      509.26     33.79 o
   4  -3   4     1781.34     1800.24     54.97 o
   5  -3   4      687.73      685.23     12.59 o
   6  -3   4        4.09        6.55      0.89 o
   7  -3   4      424.82      425.13      1.33 o
   8  -3   4      206.51      195.84      1.24 o
  -7  -2   4      126.00      137.76      5.60 o
  -6  -2   4        4.34        5.90      0.72 o
  -5  -2   4      868.88      888.93     19.57 o
  -4  -2   4     2369.39     2378.33     37.59 o
  -3  -2   4     5750.61     5870.01     48.18 o
  -2  -2   4     8125.11     8408.77     27.45 o
  -1  -2   4      188.44      171.26      2.22 o
   0  -2   4     3500.81     3586.93      1.47 o
   1  -2   4     3723.20     3802.35     31.23 o
   2  -2   4     5491.34     5794.09    134.70 o
   3  -2   4     1486.07     1476.54      0.75 o
   4  -2   4       67.67       70.44      0.46 o
   5  -2   4      678.51      672.03     15.06 o
   6  -2   4      360.26      348.54      1.28 o
   7  -2   4      134.94      137.38      1.05 o
  -8  -1   4      192.84      190.49      1.22 o
  -7  -1   4      710.04      701.15      1.16 o
  -6  -1   4      854.48      841.02     20.90 o
  -5  -1   4     1874.09     1913.73     28.45 o
  -4  -1   4      919.65      955.28      7.97 o
  -3  -1   4      856.01      918.07      8.47 o
  -2  -1   4     9566.34     9911.06     14.34 o
  -1  -1   4     9335.29     9281.81     23.21 o
   0  -1   4     9396.96     9689.68     54.41 o
   1  -1   4     1701.90     1688.63      6.53 o
   2  -1   4      519.18      534.60      3.30 o
   3  -1   4     2183.66     2174.91      7.85 o
   4  -1   4     2191.07     2242.61     15.44 o
   5  -1   4      131.82      132.68      4.54 o
   6  -1   4       35.24       33.33      2.00 o
   7  -1   4       11.38       11.58      1.00 o
  -8   0   4      239.62      276.23     28.15 o
  -7   0   4      285.51      266.93      0.83 o
  -6   0   4       18.61       20.20      1.65 o
  -5   0   4     2473.49     2562.77     12.06 o
  -4   0   4     6145.31     6306.23     33.73 o
  -3   0   4     4342.29     4363.07     43.96 o
  -2   0   4     3058.55     3236.65      6.18 o
  -1   0   4      260.63      280.91      4.61 o
   0   0   4     2118.52     2096.95      2.16 o
   1   0   4     9560.51     9465.35     12.62 o
   2   0   4     8516.76     8617.54     52.58 o
   3   0   4      251.49      248.74      1.97 o
   4   0   4       99.83       99.15      4.89 o
   5   0   4      359.54      342.68      3.38 o
   6   0   4      243.34      252.70      0.63 o
   7   0   4       83.94       91.99      1.21 o
  -9   1   4       66.71       64.30      1.08 o
  -8   1   4       66.78       77.85      0.99 o
  -7   1   4     1328.73     1305.28     14.46 o
  -6   1   4     1384.17     1380.77     17.57 o
  -5   1   4      635.60      639.97      3.05 o
  -4   1   4       31.61       42.36      2.07 o
  -3   1   4     3267.68     3361.59     25.32 o
  -2   1   4     4016.07     3994.85      4.69 o
  -1   1   4    13783.82    13301.82      3.00 o
   0   1   4     8650.26     8662.30     51.80 o
   1   1   4       19.80       39.88      4.98 o
   2   1   4     1129.23     1141.61     14.69 o
   3   1   4     4252.13     4327.13     31.09 o
   4   1   4      971.51     1022.45     20.07 o
   5   1   4      182.86      195.42      0.85 o
   6   1   4       41.57       40.46      0.62 o
  -9   2   4      438.99      429.21      1.40 o
  -8   2   4      156.37      155.27      1.00 o
  -7   2   4      119.91      122.10      0.50 o
  -6   2   4      404.40      410.80      5.93 o
  -5   2   4     1914.47     1899.18      1.63 o
  -4   2   4     3395.08     3387.78     19.24 o
  -3   2   4     3889.28     3966.75     24.07 o
  -2   2   4      188.87      203.84     22.53 o
  -1   2   4      464.91      415.79     18.95 o
   0   2   4     5459.20     2826.95   1433.40 o
   1   2   4    12053.16    12656.91    116.15 o
   2   2   4     2057.43     1975.90     10.78 o
   3   2   4      194.52      177.23      0.79 o
   4   2   4      182.80      176.49      5.09 o
   5   2   4      444.90      457.70      5.04 o
   6   2   4      335.94      364.68      1.12 o
  -9   3   4       54.62       59.17      0.99 o
  -8   3   4      212.20      201.17      1.00 o
  -7   3   4      373.95      365.31      9.50 o
  -6   3   4     1149.67     1128.36     11.58 o
  -5   3   4      270.61      271.73      1.89 o
  -4   3   4      248.04      249.55      6.65 o
  -3   3   4     2167.65     2152.35     26.10 o
  -2   3   4     7228.79     7338.62    283.67 o
  -1   3   4     7454.12     4064.31   2219.67 o
   0   3   4      499.62      384.95      1.76 o
   1   3   4       82.47       99.71      0.78 o
   2   3   4     2558.19     2287.50      1.92 o
   3   3   4     2224.23     2197.61     12.03 o
   4   3   4     1025.73     1093.22     17.78 o
   5   3   4      193.98      190.35      1.10 o
  -9   4   4      110.29      119.12      1.08 o
  -8   4   4      374.21      375.43      1.08 o
  -7   4   4       41.26       37.38      0.41 o
  -6   4   4       51.11       45.28      0.85 o
  -5   4   4     1808.31     1839.93     20.23 o
  -4   4   4     2930.30     3036.65      9.42 o
  -3   4   4      858.61      849.35      7.50 o
  -2   4   4      190.79      225.34      0.68 o
   0   4   4     5332.58     2712.08   1416.65 o
   1   4   4     3540.83     3611.31      2.16 o
   2   4   4     1048.21     1148.91      1.65 o
   3   4   4       18.77       22.00      0.98 o
   4   4   4      249.37      234.15      1.19 o
  -9   5   4       34.30      106.05      1.05 o
  -8   5   4        2.54       10.18      0.88 o
  -7   5   4     1004.33      982.81     18.68 o
  -6   5   4      867.59      907.53     11.43 o
  -5   5   4       32.50       36.87      2.04 o
  -4   5   4      622.10      650.10     18.21 o
  -3   5   4     1333.12     1267.63     46.06 o
  -2   5   4     3460.46     3573.21     21.19 o
  -1   5   4     1414.12     1505.81      1.04 o
   0   5   4       69.31       43.74     22.43 o
   1   5   4      545.73      549.92      1.26 o
   2   5   4     2127.34     2104.65      2.26 o
   3   5   4     1767.15     1735.76      2.14 o
  -8   6   4      244.58      276.36      1.21 o
  -7   6   4       24.00       30.07      2.98 o
  -6   6   4      174.94      174.65      6.22 o
  -5   6   4      531.63      535.79     35.26 o
  -4   6   4     1313.33     1313.36     65.14 o
  -3   6   4      109.27      100.90      1.17 o
  -2   6   4       78.41      105.94      0.90 o
  -1   6   4     1826.98     1848.91      1.57 o
   0   6   4     2899.16     3001.90      2.41 o
   1   6   4     1057.19     1106.98      1.91 o
   2   6   4      245.11      240.51      1.36 o
  -8   7   4       41.34       47.51      1.02 o
  -7   7   4      378.65      369.52      1.27 o
  -6   7   4      763.14      791.67      1.51 o
  -5   7   4       19.42       19.99      0.75 o
  -4   7   4       63.66       72.55      0.67 o
  -3   7   4     1478.87     1718.25      1.74 o
  -2   7   4     1078.17     1173.99      1.60 o
  -1   7   4      199.66      227.71      1.06 o
   0   7   4       21.37       20.16      1.08 o
   1   7   4      877.85      852.38      1.79 o
  -7   8   4       23.28       23.20      0.99 o
  -6   8   4       56.39       68.73      1.24 o
  -5   8   4      834.97      846.14      1.79 o
  -4   8   4      318.45      292.99      1.34 o
  -3   8   4       96.22       97.16      1.22 o
  -2   8   4      255.34      225.22      1.26 o
  -1   8   4     1017.09      978.10      1.86 o
   1  -9   5     1042.27     1310.24      2.58 o
   2  -9   5       95.04      113.90      1.53 o
   3  -9   5       69.51       74.74      1.22 o
   4  -9   5     1237.29     1356.95      2.16 o
  -1  -8   5      273.21      333.14      1.78 o
   0  -8   5       42.33       52.52      1.56 o
   1  -8   5      791.04      833.81      1.65 o
   2  -8   5     2407.77     2852.19      2.67 o
   3  -8   5     1380.53     1418.73      1.23 o
   4  -8   5      271.09      270.65      1.04 o
   5  -8   5       25.60       28.39      0.83 o
  -3  -7   5       82.31       85.38     13.39 o
  -2  -7   5      116.54      122.44     16.64 o
  -1  -7   5      868.89      872.79      8.55 o
   0  -7   5     1912.93     1842.52      3.81 o
   1  -7   5      432.00      484.72     14.35 o
   2  -7   5       20.27       24.04      0.92 o
   3  -7   5      447.07      608.96      0.93 o
   4  -7   5     1464.78     1487.66      1.52 o
   5  -7   5     1985.66     2080.63      1.70 o
   6  -7   5      610.27      598.27      1.15 o
   7  -7   5       39.08       39.84      0.79 o
  -4  -6   5       61.34       67.76     13.19 o
  -3  -6   5      590.74      559.58      1.23 o
  -2  -6   5     1400.40     1321.75     29.40 o
  -1  -6   5       50.60       62.12      1.13 o
   0  -6   5      278.86      269.40      3.29 o
   1  -6   5     1202.78     1205.88     26.69 o
   2  -6   5     2340.82     1883.41    164.89 o
   3  -6   5     1335.49     1066.54    214.91 o
   4  -6   5      264.86      265.18      2.57 o
   5  -6   5      220.32      221.84      3.08 o
   6  -6   5     1190.60     1215.89      1.48 o
   7  -6   5      882.91      858.28      1.42 o
  -5  -5   5      811.87      904.99    115.94 o
  -4  -5   5     1273.22     1276.46      1.64 o
  -3  -5   5       95.58       93.82      5.08 o
  -2  -5   5      115.09      119.13      1.13 o
  -1  -5   5     1883.81     1896.94     35.68 o
   0  -5   5     1568.21     1662.58     36.80 o
   1  -5   5      119.12      116.83      4.33 o
   2  -5   5        0.05       77.31     30.94 o
   3  -5   5     1588.58     1619.94      1.50 o
   4  -5   5     2698.26     2717.49     15.44 o
   5  -5   5     1827.76     1753.96     26.24 o
   6  -5   5      294.55      282.52      4.59 o
   7  -5   5       72.67       71.42      1.00 o
  -6  -4   5      542.40      501.94     79.63 o
  -5  -4   5      148.02      145.81      0.93 o
  -4  -4   5      218.90      226.76      5.36 o
  -3  -4   5     3083.77     3015.86     13.40 o
  -2  -4   5     1354.41     1354.65     30.60 o
  -1  -4   5       39.88       38.72      0.52 o
   0  -4   5      241.57      265.04      1.83 o
   1  -4   5     2129.72     2189.42     67.20 o
   2  -4   5     1834.34     1800.80      1.01 o
   3  -4   5     1357.28     1362.69      0.99 o
   4  -4   5       18.82       23.47      1.74 o
   5  -4   5      875.54      888.89     11.80 o
   6  -4   5     1116.64     1058.56     60.43 o
   7  -4   5      893.76      915.10      1.69 o
  -7  -3   5        1.25        5.24      0.98 o
  -5  -3   5     2763.40     2891.69      2.20 o
  -4  -3   5     1947.86     1902.53     32.74 o
  -3  -3   5      254.70      255.82      3.08 o
  -2  -3   5     1341.57     1376.17      6.41 o
  -1  -3   5     2584.90     2587.78     65.54 o
   0  -3   5      541.89      519.03      3.20 o
   1  -3   5      486.74      503.37      0.86 o
   2  -3   5      415.27      418.49      0.61 o
   3  -3   5     1627.25     1737.37     79.51 o
   4  -3   5     1963.85     1804.05     59.68 o
   5  -3   5     1004.39     1022.76      4.71 o
   6  -3   5      205.93      216.02      1.10 o
   7  -3   5      142.55      149.49      1.10 o
  -7  -2   5      817.35      804.87      1.59 o
  -6  -2   5      968.80      947.15      3.47 o
  -5  -2   5        7.80       13.52      2.49 o
  -4  -2   5     2689.30     2592.39      1.23 o
  -3  -2   5     4486.69     4559.10     48.38 o
  -2  -2   5     1359.49     1324.02     12.74 o
  -1  -2   5       73.75       59.24      0.46 o
   0  -2   5      367.54      353.27      3.13 o
   1  -2   5      985.65      979.01     26.45 o
   2  -2   5     1897.93     1836.35     20.33 o
   3  -2   5      744.18      738.95      0.88 o
   4  -2   5       24.53       19.84      0.67 o
   5  -2   5     1470.01     1451.27     31.98 o
   6  -2   5     1302.71     1339.83      1.88 o
   7  -2   5      599.90      606.14      1.57 o
  -8  -1   5       23.56       25.13      1.07 o
  -7  -1   5      324.55      336.09      7.97 o
  -6  -1   5     2141.09     2126.35     38.80 o
  -5  -1   5     3722.93     3831.07     62.51 o
  -4  -1   5     1932.86     1990.67     21.63 o
  -3  -1   5       34.19       32.54      0.71 o
  -2  -1   5     2356.51     2409.57     50.45 o
  -1  -1   5     1918.92     1847.11     30.26 o
   0  -1   5     2808.84     2860.48      8.01 o
   1  -1   5      795.20      808.53     17.10 o
   2  -1   5      596.62      611.85      1.37 o
   3  -1   5     2254.16     2170.74      4.37 o
   4  -1   5      877.33      892.92     20.70 o
   5  -1   5      404.31      398.20      8.84 o
   6  -1   5        1.00        4.03      2.52 o
   7  -1   5      186.03      188.44      1.26 o
  -8   0   5      566.34      561.74      1.46 o
  -7   0   5     1068.28     1072.00      7.54 o
  -6   0   5      378.06      382.10      0.74 o
  -5   0   5      306.57      311.10      3.24 o
  -4   0   5     5534.88     5686.38      7.95 o
  -3   0   5     4026.64     3974.36     55.08 o
  -2   0   5     5026.22     5302.40      8.38 o
  -1   0   5      714.15      736.71     25.00 o
   0   0   5     2140.31     2241.35     36.42 o
   1   0   5     3347.62     3287.80      1.54 o
   2   0   5      737.81      734.76     16.47 o
   3   0   5       85.68       94.59      0.74 o
   4   0   5      147.17      144.28      0.77 o
   5   0   5      281.47      295.68      5.62 o
   6   0   5     1039.55     1066.76     18.67 o
  -9   1   5       70.27       69.65      1.09 o
  -8   1   5        1.57       10.96      0.83 o
  -7   1   5     1004.30     1006.51     14.62 o
  -6   1   5     4152.63     4213.46     36.77 o
  -5   1   5     2234.31     2215.96     27.60 o
  -4   1   5     2143.27     2238.53      3.17 o
  -3   1   5      463.05      471.09      1.60 o
  -2   1   5     2989.44     3060.69     28.32 o
  -1   1   5     7466.29     7505.09      7.72 o
   0   1   5     3214.23     3115.90     65.27 o
   1   1   5        3.13       18.77      7.12 o
   2   1   5      450.98      442.22      7.09 o
   3   1   5      324.26      329.34      4.28 o
   4   1   5      622.56      642.61     26.91 o
   5   1   5      157.16      170.23      4.68 o
   6   1   5       17.77       17.50      0.95 o
  -9   2   5      662.14      651.43      1.56 o
  -8   2   5     1004.56     1010.98      1.61 o
  -7   2   5      245.09      252.71      0.83 o
  -6   2   5        6.06       17.84      7.22 o
  -5   2   5     2394.09     2469.09      6.25 o
  -4   2   5     3048.09     3022.58      9.98 o
  -3   2   5     8388.85     8562.47     54.73 o
  -2   2   5     3870.05     3852.10    138.96 o
  -1   2   5       68.75       71.70      2.97 o
   0   2   5     2259.88     2280.58      5.16 o
   1   2   5     1834.71     1829.44     41.55 o
   2   2   5      698.87      692.54      1.12 o
   3   2   5      149.14      151.19      5.32 o
   4   2   5       19.87       23.53      3.75 o
   5   2   5      583.58      609.00      7.94 o
  -9   3   5        1.88        9.54      0.93 o
  -8   3   5      258.40      258.83      1.03 o
  -7   3   5     1682.05     1719.82      1.82 o
  -6   3   5     1358.27     1320.49     15.77 o
  -5   3   5     2846.17     2949.29     41.60 o
  -4   3   5      198.81      203.04      1.56 o
  -3   3   5      761.99      773.09     10.27 o
  -2   3   5     6080.24     6141.56     87.85 o
  -1   3   5     6209.99     6478.92     69.16 o
   0   3   5     1457.20      710.87    439.84 o
   1   3   5       49.28       49.79      4.37 o
   2   3   5       73.50       89.73     10.32 o
   3   3   5      647.91      624.61      3.83 o
   4   3   5      566.37      573.67     12.32 o
   5   3   5       61.15       72.50      1.02 o
  -9   4   5      356.94      369.52      1.20 o
  -8   4   5      280.69      280.72      1.02 o
  -7   4   5      192.59      191.83      6.74 o
  -6   4   5      309.19      313.85      6.82 o
  -5   4   5     1487.38     1492.46      4.26 o
  -4   4   5     5215.94     5255.15     24.12 o
  -3   4   5     5167.73     5236.43    135.87 o
  -2   4   5      628.18      660.23     26.18 o
  -1   4   5      581.81      281.98    206.81 o
   0   4   5     1514.47      735.15    553.90 o
   1   4   5     1965.45     1870.25      1.71 o
   2   4   5      912.99      952.19      1.54 o
   3   4   5       99.11      107.00      1.04 o
   4   4   5       33.05       42.50      1.01 o
  -9   5   5        0.02       25.88      0.98 o
  -8   5   5      288.88      212.61     59.41 o
  -7   5   5      780.77      785.96     16.31 o
  -6   5   5     1703.00     1759.11     23.37 o
  -5   5   5      872.94      858.41     10.90 o
  -4   5   5       82.75       86.27      3.14 o
  -3   5   5     2338.76     2311.43     86.89 o
  -2   5   5     3808.97     3700.88     45.58 o
  -1   5   5     3458.91     1821.56    667.18 o
   0   5   5      573.67      438.80      0.77 o
   1   5   5       14.23       17.99      0.99 o
   2   5   5      203.68      212.79      1.18 o
   3   5   5      639.33      607.17      1.56 o
  -8   6   5      366.31      190.72    113.55 o
  -7   6   5        0.72        5.09      0.70 o
  -6   6   5      668.18      648.48     35.99 o
  -5   6   5     1469.55     1416.23     87.83 o
  -4   6   5     2618.68     2693.42      1.97 o
  -3   6   5     1483.59     1482.12      1.92 o
  -2   6   5        4.55        4.01      0.85 o
  -1   6   5      308.94      372.28      0.73 o
   0   6   5     1843.17     1763.96      2.21 o
   1   6   5     1717.59     1678.79      2.20 o
   2   6   5      595.92      573.38      1.53 o
  -8   7   5      339.76      333.98      1.36 o
  -7   7   5      306.26      304.34      1.28 o
  -6   7   5      682.95      704.04      1.23 o
  -5   7   5       48.95       57.43      0.81 o
  -4   7   5      306.19      311.73      1.03 o
  -3   7   5     1281.91     1501.09      1.79 o
  -2   7   5     2978.48     2819.07      2.73 o
  -1   7   5     1168.91     1148.90      1.85 o
   0   7   5      252.41      255.53      1.28 o
  -6   8   5      171.55      179.04      1.30 o
  -5   8   5     1078.39     1069.34      1.97 o
  -4   8   5     1176.34     1037.11      1.85 o
  -3   8   5      111.28      125.70      1.24 o
  -2   8   5       32.07       28.27      1.03 o
   2  -9   6      721.43      860.97      2.33 o
   3  -9   6      119.43      133.24      1.23 o
  -1  -8   6     1026.71     1470.02      2.96 o
   1  -8   6      112.73      110.25      0.87 o
   2  -8   6     1513.22     1523.08      1.41 o
   3  -8   6     1697.74     1978.29      2.30 o
   4  -8   6      773.52      791.52      1.64 o
   5  -8   6       13.86       22.42      1.02 o
  -3  -7   6      227.41      235.35      1.12 o
  -2  -7   6       86.22       89.92      0.88 o
  -1  -7   6     1221.40     1152.01      1.21 o
   0  -7   6     3132.61     2976.74     62.99 o
   1  -7   6     2407.26     2331.72     31.04 o
   2  -7   6      413.60      541.91     83.35 o
   3  -7   6      147.50      226.63     36.70 o
   4  -7   6      211.26      214.67      5.47 o
   5  -7   6      647.89      659.92      1.17 o
   6  -7   6     1001.79     1032.23      1.33 o
  -4  -6   6      405.40      394.34      1.21 o
  -3  -6   6     1137.21     1092.54      1.38 o
  -2  -6   6     2249.30     2108.76     17.50 o
  -1  -6   6      795.00      767.85     18.00 o
   0  -6   6       56.09       44.75      2.21 o
   1  -6   6     1282.52     1276.78     47.85 o
   2  -6   6     1924.14     1768.24      0.93 o
   3  -6   6     2695.66     3413.68      1.49 o
   4  -6   6     1309.41     1331.47     17.03 o
   5  -6   6      100.57       95.72      4.07 o
   6  -6   6      349.82      341.30      1.03 o
   7  -6   6      427.35      427.83      1.19 o
  -5  -5   6      377.06      363.36      1.10 o
  -4  -5   6      981.47      956.82      1.43 o
  -3  -5   6        3.51        3.45      0.82 o
  -2  -5   6      701.16      656.95     14.38 o
  -1  -5   6     2091.95     2187.06     35.25 o
   0  -5   6     3316.14     3332.35     67.24 o
   1  -5   6     2848.29     2937.25     50.93 o
   2  -5   6      283.26      272.59     36.34 o
   4  -5   6     1908.88     1958.48     11.07 o
   5  -5   6     1527.43     1510.68      4.24 o
   6  -5   6     1132.80     1144.40      1.52 o
   7  -5   6        4.07        8.99      0.90 o
  -6  -4   6      556.21      532.77      1.21 o
  -5  -4   6      105.92      100.86      0.88 o
  -4  -4   6      410.04      408.51      1.65 o
  -3  -4   6     1582.03     1588.14     12.83 o
  -2  -4   6     1469.01     1491.20     22.83 o
  -1  -4   6      500.46      512.29      8.71 o
   0  -4   6      201.91      215.66     11.85 o
   1  -4   6     3238.56     3291.27     48.13 o
   2  -4   6     4954.00     4478.57   1234.47 o
   3  -4   6     3193.64     3106.36      1.68 o
   4  -4   6      687.40      653.36     16.74 o
   5  -4   6      159.82      157.70      1.83 o
   6  -4   6      346.19      348.69      1.17 o
   7  -4   6      754.54      757.19      1.57 o
  -7  -3   6       19.85       20.76      0.86 o
  -6  -3   6      187.90      152.38      4.50 o
  -5  -3   6     1526.55     1596.22      1.69 o
  -4  -3   6      290.47      275.96      8.49 o
  -3  -3   6        5.14        7.71      0.95 o
  -2  -3   6      855.14      919.39     10.00 o
  -1  -3   6     2701.06     2807.30     19.86 o
   0  -3   6     4508.63     4421.49      4.10 o
   1  -3   6     2230.38     2321.04      1.58 o
   2  -3   6      111.66      108.73      2.60 o
   3  -3   6     2091.74     2179.58     74.97 o
   4  -3   6     2321.57     2304.28     16.66 o
   5  -3   6     2009.02     2029.21     32.10 o
   6  -3   6      381.73      394.38      1.22 o
   7  -3   6      162.18      156.05      1.18 o
  -7  -2   6     1530.50     1538.89      1.92 o
  -6  -2   6      230.24      223.63      1.01 o
  -5  -2   6       31.55       29.99      0.55 o
  -4  -2   6      931.79      932.07     22.60 o
  -3  -2   6     1032.54     1051.98      1.79 o
  -2  -2   6     1606.51     1581.03     44.35 o
  -1  -2   6      219.85      218.62      0.58 o
   0  -2   6     1407.87     1362.72     19.45 o
   1  -2   6     4857.21     4965.71     65.49 o
   2  -2   6     4036.25     4001.88     73.02 o
   3  -2   6     1776.09     1741.49     33.40 o
   4  -2   6      161.73      176.89      3.12 o
   5  -2   6       93.75       94.55      1.81 o
   6  -2   6     1704.00     1757.64      2.14 o
   7  -2   6      887.73      884.43      1.79 o
  -8  -1   6      164.75      154.10      0.95 o
  -7  -1   6       38.26       41.63      1.13 o
  -6  -1   6     1376.06     1331.18     40.65 o
  -5  -1   6     1168.25     1169.06      6.16 o
  -4  -1   6      483.11      489.46      0.93 o
  -3  -1   6       41.86       56.63      0.37 o
  -2  -1   6      417.17      401.19      2.63 o
  -1  -1   6     3617.73     3653.64      4.47 o
   0  -1   6     2080.51     2093.31      9.51 o
   1  -1   6      443.25      459.17      2.48 o
   2  -1   6      176.04      149.81      0.51 o
   3  -1   6     2348.67     2376.22      1.28 o
   4  -1   6     4397.65     4604.47    104.96 o
   5  -1   6     1252.53     1248.59      5.65 o
   6  -1   6       78.12       82.13      1.18 o
  -8   0   6     1337.92     1350.48      1.89 o
  -7   0   6     1295.17     1292.49     18.27 o
  -6   0   6      249.99      257.27      0.66 o
  -5   0   6       43.38       43.10      2.50 o
  -4   0   6      683.46      692.02      2.79 o
  -3   0   6     2129.17     2113.94      7.33 o
  -2   0   6      428.63      417.80      0.59 o
  -1   0   6      326.55      381.53      4.45 o
   0   0   6     1410.11     1437.51      4.26 o
   1   0   6     3731.47     3610.78     22.26 o
   2   0   6     3547.13     3480.92     54.36 o
   3   0   6      461.36      466.57      3.11 o
   4   0   6       48.57       57.36      0.71 o
   5   0   6      667.65      659.38      2.86 o
   6   0   6     1202.20     1212.06      1.92 o
  -9   1   6      461.59      459.60      1.33 o
  -8   1   6       38.52       37.26      0.87 o
  -7   1   6      244.95      245.54      0.94 o
  -6   1   6     1811.95     1864.47     47.96 o
  -5   1   6     1695.16     1663.48      2.25 o
  -4   1   6      773.84      784.06      5.17 o
  -3   1   6      375.06      434.78      6.37 o
  -2   1   6     2656.60     2843.85     20.23 o
  -1   1   6     2205.84     2200.36      9.21 o
   0   1   6      833.59      806.93      7.03 o
   1   1   6        8.62       15.07      4.34 o
   2   1   6      344.16      342.64      1.04 o
   3   1   6     1893.46     1895.13     30.01 o
   4   1   6     2509.74     2533.76     43.23 o
   5   1   6      453.14      475.13      3.52 o
   6   1   6       11.15       12.10      1.07 o
  -9   2   6      446.84      438.26      1.28 o
  -8   2   6     1928.71     1907.60      2.10 o
  -7   2   6      830.22      828.39     19.15 o
  -6   2   6      514.55      510.37      9.09 o
  -5   2   6       90.90       89.10      0.94 o
  -4   2   6     2507.29     2594.38      4.90 o
  -3   2   6     2096.27     2162.79     14.54 o
  -2   2   6      767.69      751.65     42.76 o
  -1   2   6      231.05      246.29      0.62 o
   0   2   6      248.28      225.90      5.00 o
   1   2   6     1525.94     1550.06     15.97 o
   2   2   6     1407.56     1435.91      1.08 o
   3   2   6      123.88      125.03      0.67 o
   4   2   6      110.64      106.53      0.96 o
   5   2   6     1074.95     1114.40      5.21 o
  -9   3   6      110.02      109.50      0.95 o
  -8   3   6        4.80        5.74      0.81 o
  -7   3   6     1033.95     1019.49     12.26 o
  -6   3   6     2022.80     2005.36     55.27 o
  -5   3   6     2390.55     2392.33     73.15 o
  -4   3   6      931.89      950.04     18.53 o
  -3   3   6      205.70      218.20      9.83 o
  -2   3   6      901.67      887.59     40.66 o
  -1   3   6     1120.92     1132.11     22.85 o
   0   3   6      335.64      353.23     16.67 o
   1   3   6       67.45       71.23      2.04 o
   2   3   6      208.89      214.41      1.08 o
   3   3   6     1625.16     1765.30      1.97 o
   4   3   6     1008.39      993.06     20.69 o
  -9   4   6      890.16      898.00      1.60 o
  -8   4   6      722.14      714.74      1.24 o
  -7   4   6     1140.71     1113.51      5.70 o
  -6   4   6      106.37      111.77      0.88 o
  -5   4   6      687.46      712.86     15.87 o
  -4   4   6     2816.38     2878.18     28.38 o
  -3   4   6     1794.05     1786.99      1.51 o
  -2   4   6      311.99      318.90     16.69 o
  -1   4   6       39.34       20.99     10.95 o
   0   4   6      184.92      125.21     53.68 o
   2   4   6      827.84      813.06      1.59 o
   3   4   6        4.19        6.65      1.04 o
  -9   5   6       90.19       87.14      0.90 o
  -8   5   6       71.75       74.85      0.81 o
  -7   5   6      989.69      997.76     21.18 o
  -6   5   6     2900.22     2866.59     77.98 o
  -5   5   6     1781.48     1740.86     73.07 o
  -4   5   6      134.98      140.48      1.48 o
  -3   5   6      391.10      372.50      1.36 o
  -2   5   6      505.50      530.83      1.33 o
   0   5   6      807.47      783.16      1.26 o
   1   5   6        0.03        4.64      0.96 o
   2   5   6      446.00      458.99      1.40 o
  -8   6   6      909.09      919.72      1.51 o
  -7   6   6      484.06      467.56      1.25 o
  -6   6   6       56.05       53.13      1.00 o
  -5   6   6     1742.49     1771.52      1.68 o
  -4   6   6     1528.05     1586.23      1.63 o
  -3   6   6     1624.35     1615.65      2.07 o
  -2   6   6      326.48      330.80      1.19 o
  -1   6   6        0.59        2.42      0.33 o
   0   6   6      291.98      107.62      0.43 o
  -7   7   6     1272.12     1295.86      1.97 o
  -6   7   6     1268.46     1231.87      1.85 o
  -5   7   6      801.44      826.42      1.31 o
  -4   7   6       30.36       30.41      0.89 o
  -3   7   6      168.84      163.64      1.30 o
   0   7   6      442.19      415.31      1.36 o
  -6   8   6      390.82      366.87      1.42 o
  -5   8   6      662.08      646.85      1.75 o
  -4   8   6     1632.23     1575.55      2.26 o
  -3   8   6      836.19      750.99      1.76 o
   1  -8   7       29.82       32.32      0.83 o
   2  -8   7      332.49      333.46      1.10 o
   3  -8   7      900.73      909.68      1.61 o
   4  -8   7      394.71      393.56      1.39 o
   5  -8   7       76.64       75.32      1.12 o
  -3  -7   7      649.40      617.52      1.27 o
  -2  -7   7      247.17      233.47      0.81 o
  -1  -7   7      129.74      119.96      0.65 o
   0  -7   7     1322.21     1301.35     14.44 o
   1  -7   7     1917.47     1868.61     31.62 o
   2  -7   7      738.75      776.44     13.19 o
   3  -7   7       26.87       32.77      2.37 o
   4  -7   7      474.40      458.09      1.36 o
  -4  -6   7       32.37       34.67      0.66 o
  -3  -6   7     1277.62     1231.53      1.45 o
  -2  -6   7     2479.68     2336.28     15.55 o
  -1  -6   7     2758.93     2669.34     37.91 o
   0  -6   7      387.07      398.37      5.52 o
   1  -6   7      124.84      133.93      1.63 o
   2  -6   7      715.15      711.69      1.20 o
   3  -6   7      597.45      661.11     38.77 o
   4  -6   7     1121.25     1146.02     11.83 o
   5  -6   7      182.06      185.00      0.76 o
   6  -6   7      472.84      466.89      1.12 o
  -5  -5   7     1302.31     1239.59      1.61 o
  -4  -5   7     1675.22     1712.85      1.77 o
  -3  -5   7     1135.77     1085.20      3.85 o
  -2  -5   7      136.90      109.46      1.09 o
  -1  -5   7     1386.61     1358.72     42.31 o
   0  -5   7     2388.66     2395.27     11.71 o
   1  -5   7     1726.57     1644.15     55.71 o
   2  -5   7     2369.00     1591.75      3.47 o
   3  -5   7      111.33      109.76      0.59 o
   4  -5   7     1127.59     1126.45     10.76 o
   5  -5   7     1006.69      996.86     22.55 o
   6  -5   7      211.48      204.25      0.96 o
  -6  -4   7      461.69      384.78      1.04 o
  -5  -4   7        4.42       15.46      0.87 o
  -4  -4   7     1130.94     1116.75     13.07 o
  -3  -4   7     2314.61     2323.99      7.90 o
  -2  -4   7     3566.75     3475.37    104.04 o
  -1  -4   7     1798.46     1857.20     12.62 o
   0  -4   7      981.98      962.02      8.07 o
   1  -4   7      589.93      583.59      1.15 o
   2  -4   7     2706.34     2364.32    144.50 o
   3  -4   7     2445.41     2310.50      1.57 o
   4  -4   7     1087.93     1069.13     13.46 o
   5  -4   7       23.95       29.21      4.86 o
  -7  -3   7      151.94      172.90      1.20 o
  -6  -3   7      719.83      617.75      1.15 o
  -5  -3   7     1115.32     1217.21     93.70 o
  -4  -3   7     1417.30     1416.20     13.34 o
  -3  -3   7      360.24      374.24      2.92 o
  -2  -3   7      140.79      146.53      5.77 o
  -1  -3   7     5163.91     5214.83     34.87 o
   0  -3   7     4640.95     4520.43      5.80 o
   1  -3   7     4282.72     4310.28      2.21 o
   2  -3   7     1043.90      841.55     85.21 o
   3  -3   7      254.90      277.12      6.74 o
   4  -3   7      928.79      925.31      7.80 o
   5  -3   7      944.66      938.57      1.44 o
   6  -3   7      188.41      191.56      1.10 o
  -7  -2   7      373.63      340.02      1.12 o
  -6  -2   7      124.93       99.99      0.75 o
  -5  -2   7       12.01       13.61      1.30 o
  -4  -2   7     1192.15     1229.67     20.87 o
  -3  -2   7     4644.48     4724.13     22.01 o
  -2  -2   7     3745.06     3583.20     51.22 o
  -1  -2   7     2501.05     2484.24      1.76 o
   0  -2   7      110.94      105.91      0.59 o
   1  -2   7     2533.03     2618.37     31.95 o
   2  -2   7     3802.38     3875.15     11.34 o
   3  -2   7     2723.95     2729.13     48.40 o
   4  -2   7      439.18      446.47      1.50 o
   5  -2   7       19.81       23.14      1.81 o
   6  -2   7       77.51       83.11      1.20 o
  -8  -1   7       10.11       14.99      0.81 o
  -7  -1   7      102.88      108.23      0.89 o
  -6  -1   7      686.13      691.59      9.92 o
  -5  -1   7     1078.32     1024.81     11.44 o
  -4  -1   7     1313.90     1358.15     37.43 o
  -3  -1   7       75.56       80.13      3.10 o
  -2  -1   7     2643.98     2628.14     44.27 o
  -1  -1   7     6331.08     6490.34     49.09 o
   0  -1   7     5835.10     5939.37     27.76 o
   1  -1   7     2306.12     2234.72     14.64 o
   2  -1   7      122.09      132.01      4.02 o
   3  -1   7      189.74      189.10      1.34 o
   4  -1   7     1486.66     1539.54      3.53 o
   5  -1   7     2011.37     2016.15     12.59 o
   6  -1   7      236.48      246.49      1.32 o
  -8   0   7      381.23      372.43      1.20 o
  -7   0   7      192.97      177.27      0.69 o
  -6   0   7      187.37      191.17      0.70 o
  -5   0   7      118.13      128.36      1.47 o
  -4   0   7     1607.40     1631.07      7.84 o
  -3   0   7     4858.01     4915.68     26.94 o
  -2   0   7     2184.74     2231.75     44.06 o
  -1   0   7      196.97      215.15      2.33 o
   0   0   7      477.33      474.70      3.54 o
   1   0   7     2807.59     2798.98     22.04 o
   2   0   7     5839.69     5691.06     52.44 o
   3   0   7     2938.77     2947.62     59.84 o
   4   0   7       38.63       43.65      4.07 o
   5   0   7       61.34       62.11      0.94 o
   6   0   7      189.21      186.91      1.23 o
  -8   1   7        7.35       14.72      0.83 o
  -7   1   7      103.01      102.50      2.65 o
  -6   1   7      433.27      431.33      9.74 o
  -5   1   7     1565.30     1586.32     18.17 o
  -4   1   7      141.40      119.56      1.88 o
  -3   1   7        8.77       12.65      1.18 o
  -2   1   7     2089.73     2114.99     10.42 o
  -1   1   7     4484.21     4483.25      3.94 o
   0   1   7     6642.35     6413.02    207.01 o
   1   1   7      867.91      894.17      8.86 o
   2   1   7      437.07      439.41      0.79 o
   3   1   7      842.15      841.01     21.02 o
   4   1   7     1542.90     1490.70     41.84 o
   5   1   7     1062.73     1094.94      4.94 o
  -9   2   7      136.82      129.09      1.02 o
  -8   2   7      334.06      329.48      1.11 o
  -7   2   7      481.70      476.62     18.04 o
  -6   2   7       39.67       34.76      4.16 o
  -5   2   7        0.62        6.35      0.91 o
  -4   2   7     1769.71     1792.16     25.76 o
  -3   2   7     2306.38     2379.70      9.74 o
  -2   2   7     2062.15     2042.52     34.82 o
  -1   2   7      162.15      144.05      1.81 o
   0   2   7     1505.51     1437.90     32.48 o
   1   2   7     3102.50     3041.56     49.94 o
   2   2   7     3514.56     3530.15     42.11 o
   3   2   7      739.41      759.52     18.44 o
   4   2   7       16.96       20.11      1.98 o
  -9   3   7      176.91      186.48      1.04 o
  -8   3   7       32.45       32.10      0.85 o
  -7   3   7       18.87       19.67      0.84 o
  -6   3   7     1142.73     1126.72     27.81 o
  -5   3   7      918.80      908.73     38.69 o
  -4   3   7      264.71      256.52      2.92 o
  -3   3   7      689.46      699.55     18.34 o
  -2   3   7      659.36      623.87      7.74 o
  -1   3   7     3244.00     3325.95     34.45 o
   0   3   7     2103.42     2179.68     50.08 o
   1   3   7       20.66       23.74      1.03 o
   2   3   7      456.01      455.23      1.31 o
   3   3   7     1326.53     1365.45      1.80 o
   4   3   7     1340.32     1338.04      1.87 o
  -9   4   7      229.99      223.73      1.13 o
  -8   4   7      895.96      904.55      1.40 o
  -7   4   7      560.44      543.88     19.43 o
  -6   4   7       56.62       57.69      3.32 o
  -5   4   7      305.66      308.08      2.55 o
  -4   4   7      324.62      312.59      5.95 o
  -3   4   7     1297.73     1305.81     37.22 o
  -2   4   7      287.59      299.47      1.08 o
  -1   4   7       19.85       21.74      0.81 o
   0   4   7     1311.67     1406.06      1.54 o
   1   4   7     2337.77     2522.83      2.43 o
   2   4   7     1376.06     1421.38      1.96 o
   3   4   7      207.56      198.94      1.25 o
  -7   5   7      357.55      351.28      9.81 o
  -6   5   7      636.53      626.65     11.38 o
  -5   5   7      574.03      569.68      1.15 o
  -4   5   7       38.83       36.19      0.84 o
  -3   5   7        1.89        8.97      1.10 o
  -2   5   7      735.53      770.92      1.31 o
  -1   5   7     1329.02      491.53    292.79 o
   0   5   7      770.80      906.71      1.46 o
   2   5   7      889.73      876.91      1.83 o
  -8   6   7      924.58      942.11      1.58 o
  -7   6   7      364.34      355.90      1.24 o
  -6   6   7        0.44        4.53      0.77 o
  -5   6   7       44.29       39.52      0.85 o
  -4   6   7      264.48      285.91      1.04 o
  -3   6   7      656.33      710.00      1.66 o
  -2   6   7      547.54      501.83      1.41 o
  -1   6   7      197.43       75.38      0.50 o
   0   6   7     1107.33      976.91      1.85 o
  -7   7   7      487.28      464.43      1.48 o
  -6   7   7      418.87      393.77      1.41 o
  -5   7   7      528.23      522.37      1.21 o
  -4   7   7      270.91      256.22      1.09 o
  -3   7   7       76.46       71.78      1.17 o
  -1   7   7      393.38      166.10      0.60 o
   0  -8   8      177.85      159.64      0.86 o
   1  -8   8       65.24       63.33      0.84 o
   2  -8   8      494.68      480.45      1.26 o
   3  -8   8     1117.85     1158.12      1.88 o
   4  -8   8      655.48      631.46      1.60 o
  -2  -7   8      226.05      212.77      0.79 o
  -1  -7   8       30.16       31.26      0.51 o
   0  -7   8      708.98      692.25      7.98 o
   1  -7   8     1014.01     1002.98     16.78 o
   2  -7   8      409.85      386.52      1.93 o
   3  -7   8        5.41        8.51      0.40 o
   4  -7   8      862.97      862.34      1.68 o
   5  -7   8     1305.92     1294.35      2.18 o
  -4  -6   8      107.75      103.37      0.73 o
  -3  -6   8      119.64      116.58      0.74 o
  -2  -6   8     1121.63     1113.30      1.29 o
  -1  -6   8     1394.97     1317.74     20.50 o
   0  -6   8      405.70      406.53      9.16 o
   1  -6   8       49.19       49.20      1.23 o
   2  -6   8     1424.26     1448.67      1.16 o
   3  -6   8     1495.54     1438.37     14.30 o
   4  -6   8       54.40       54.05      0.70 o
   5  -6   8        2.86        5.09      1.10 o
   6  -6   8       54.27       50.57      1.12 o
  -5  -5   8      636.81      583.82      1.22 o
  -4  -5   8     1608.27     1623.42      1.76 o
  -3  -5   8     1838.02     1806.35     39.87 o
  -2  -5   8      214.79      210.43      4.60 o
  -1  -5   8      203.45      206.00      0.67 o
   0  -5   8     1555.56     1622.84     14.94 o
   1  -5   8     1084.07     1059.03     15.94 o
   2  -5   8      155.82      127.75     19.20 o
   3  -5   8        0.51        7.43      0.48 o
   4  -5   8      892.61      871.82     30.02 o
   5  -5   8     1116.91     1095.33      1.67 o
   6  -5   8      207.49      196.00      1.12 o
  -6  -4   8     1057.42     1127.63      1.78 o
  -5  -4   8      764.53      768.84      1.37 o
  -4  -4   8       72.04       67.77      2.48 o
  -3  -4   8      929.10      924.59      2.18 o
  -2  -4   8     2478.08     2419.57    127.99 o
  -1  -4   8      997.22      954.96     15.30 o
   0  -4   8     1128.39     1097.04     22.20 o
   1  -4   8       27.86       34.49      0.85 o
   2  -4   8     2525.24     2165.47      1.45 o
   3  -4   8     1495.64     1375.51      1.30 o
   4  -4   8       58.44       55.27      1.32 o
   5  -4   8       84.01       80.63      0.95 o
   6  -4   8      316.75      315.58      1.32 o
  -6  -3   8      796.77      668.28      1.14 o
  -5  -3   8     1804.84     1753.65     11.02 o
  -4  -3   8     2353.04     2424.10     22.04 o
  -3  -3   8      593.94      603.22     19.75 o
  -2  -3   8     1220.22     1177.39      5.47 o
  -1  -3   8      273.81      287.87      5.78 o
   0  -3   8     4454.92     4390.57      2.41 o
   1  -3   8     2807.44     2767.21      1.94 o
   2  -3   8      232.20      213.11     11.10 o
   3  -3   8      385.57      410.84     26.27 o
   4  -3   8      680.18      679.40     13.54 o
   5  -3   8      252.76      265.61      5.01 o
   6  -3   8      251.12      247.21      1.31 o
  -7  -2   8      920.20      758.80      1.27 o
  -6  -2   8      772.40      601.64     34.07 o
  -5  -2   8       63.33       68.28      0.75 o
  -4  -2   8        1.40        5.78      1.38 o
  -3  -2   8     3390.40     3513.23     10.97 o
  -2  -2   8     4473.45     4303.24     42.67 o
  -1  -2   8     4102.10     4062.42     38.76 o
   0  -2   8      514.48      540.65      1.06 o
   1  -2   8      770.75      799.76     22.10 o
   2  -2   8     1586.51     1587.96     67.79 o
   3  -2   8      651.84      670.76     16.52 o
   4  -2   8      114.43      123.88      0.59 o
   5  -2   8       78.05       91.11      2.30 o
   6  -2   8      117.40      126.25      1.24 o
  -8  -1   8       51.29       47.91      0.84 o
  -7  -1   8       24.32       26.26      0.80 o
  -6  -1   8      747.43      724.81      1.22 o
  -5  -1   8     4006.59     4112.35     15.23 o
  -4  -1   8     2298.83     2370.88     22.39 o
  -3  -1   8     1709.78     1692.84     28.66 o
  -2  -1   8       28.36       40.08      5.25 o
  -1  -1   8     2214.33     2233.47      2.29 o
   0  -1   8     4710.49     4828.90     43.16 o
   1  -1   8     1976.92     1981.72     10.32 o
   2  -1   8      231.62      253.03      0.64 o
   3  -1   8      103.68      108.88      1.02 o
   4  -1   8      146.16      157.49      0.68 o
   5  -1   8      609.87      620.40      4.21 o
  -8   0   8      521.56      529.70      1.30 o
  -7   0   8     1238.05     1191.14      1.59 o
  -6   0   8      437.20      452.62      8.75 o
  -5   0   8       15.34       21.35      5.12 o
  -4   0   8     1754.19     1819.82     44.60 o
  -3   0   8     4435.22     4496.96      9.60 o
  -2   0   8     5909.32     6041.57     53.56 o
  -1   0   8     1675.56     1667.75      7.23 o
   0   0   8       92.26       95.99      1.41 o
   1   0   8      516.33      491.18      4.23 o
   2   0   8      903.22      895.40     15.95 o
   3   0   8     2191.40     2245.22     22.26 o
   4   0   8      295.34      288.01      6.50 o
   5   0   8      302.34      298.89      6.60 o
  -8   1   8       19.42       20.34      0.85 o
  -7   1   8      103.45      101.25      0.66 o
  -6   1   8     1848.91     1909.12     46.73 o
  -5   1   8     3134.89     3234.87     65.49 o
  -4   1   8     1898.42     1912.23      4.29 o
  -3   1   8       65.68       68.33      0.95 o
  -2   1   8      443.22      434.65      8.00 o
  -1   1   8     3035.22     3007.72      1.48 o
   0   1   8     3482.94     3415.46     81.22 o
   1   1   8     4342.81     4366.54     37.11 o
   2   1   8       56.38       53.08      0.66 o
   3   1   8      404.27      407.65      9.87 o
   4   1   8      440.43      447.59      7.93 o
   5   1   8      184.95      178.67      3.29 o
  -9   2   8       34.93       34.50      0.88 o
  -8   2   8      530.04      543.75      1.29 o
  -7   2   8      808.53      794.75     31.72 o
  -6   2   8       95.04       80.79      0.98 o
  -5   2   8      285.42      294.58      5.71 o
  -4   2   8     1821.14     1829.66     46.64 o
  -3   2   8     3888.39     3955.40     17.89 o
  -2   2   8     4448.67     4183.30    164.52 o
  -1   2   8     1969.08     1953.18     25.14 o
   0   2   8      781.58      731.94     16.39 o
   1   2   8     1018.86     1016.64      1.41 o
   2   2   8     1624.54     1602.72     40.56 o
   3   2   8      924.19      928.22     18.98 o
   4   2   8       89.13       94.54      4.03 o
  -9   3   8      101.27      101.47      0.97 o
  -8   3   8        1.30        5.30      0.82 o
  -7   3   8      202.82      209.34      0.71 o
  -6   3   8     1114.33     1076.52     40.71 o
  -5   3   8     1717.64     1724.55     64.25 o
  -4   3   8     1560.45     1589.75     29.40 o
  -3   3   8       50.88       50.04      1.76 o
  -2   3   8     3229.10     3154.65     77.09 o
  -1   3   8     2312.23     2324.56      1.89 o
   0   3   8     3351.83     3386.21      2.29 o
   1   3   8      912.39      936.47      1.57 o
   2   3   8       47.88       53.02      1.05 o
   3   3   8      266.34      262.32      1.16 o
  -8   4   8      336.29      330.43      1.08 o
  -7   4   8      433.76      438.57     11.78 o
  -5   4   8      860.70      885.64      1.38 o
  -4   4   8     1964.93     2035.15      1.87 o
  -3   4   8     2289.04     2310.93      2.25 o
  -2   4   8     2027.19     2083.62      1.92 o
  -1   4   8        3.30        0.51      0.84 o
   0   4   8      372.15      363.06      1.11 o
   1   4   8     1527.59     1541.88      2.07 o
   2   4   8     1462.59     1459.93      2.05 o
  -8   5   8        3.68        4.76      0.86 o
  -7   5   8      392.77      394.88      1.28 o
  -6   5   8      329.33      338.11      1.20 o
  -5   5   8      843.86      849.67      1.39 o
  -4   5   8      300.65      300.84      1.09 o
  -3   5   8      390.54      380.77      1.13 o
  -2   5   8     1757.45     1766.80      1.88 o
  -1   5   8     2364.61     2454.79      2.15 o
   0   5   8     1348.93     1370.14      2.08 o
   1   5   8      344.59      341.31      1.45 o
  -8   6   8       79.19       90.01      1.01 o
  -7   6   8      214.44      208.86      1.18 o
  -6   6   8       16.39       18.38      0.79 o
  -5   6   8      230.54      220.99      1.02 o
  -4   6   8     1202.24     1198.44      1.64 o
  -3   6   8     1287.48     1311.10      2.07 o
  -2   6   8      386.25      359.85      1.38 o
  -1   6   8       57.30       44.07      1.04 o
   0   6   8      776.29      720.33      1.67 o
  -6   7   8      263.98      253.38      1.47 o
  -5   7   8      458.00      477.05      1.30 o
  -4   7   8       79.84       82.00      0.93 o
  -3   7   8      462.67      449.07      1.45 o
  -2   7   8     1279.05      850.37      1.85 o
   1  -8   9       21.90       20.78      0.87 o
   2  -8   9      247.52      223.91      1.16 o
  -2  -7   9       10.72       19.05      0.58 o
  -1  -7   9      172.38      165.43      0.69 o
   0  -7   9      969.11      914.65      7.69 o
   1  -7   9     1747.74     1782.06      1.28 o
   2  -7   9     1230.40     1179.04     18.35 o
   3  -7   9       73.17       77.94      1.15 o
   4  -7   9      121.34      114.67      1.15 o
  -3  -6   9      271.66      272.96      0.92 o
  -2  -6   9     1036.39     1037.88      1.27 o
  -1  -6   9      837.80      810.31      1.12 o
   0  -6   9      402.31      386.47      6.08 o
   1  -6   9      170.72      153.75      4.34 o
   2  -6   9     1207.73     1178.83     27.38 o
   3  -6   9     2202.60     2212.32      2.35 o
   4  -6   9      923.72      910.70      1.79 o
   5  -6   9      158.89      139.13      1.21 o
  -5  -5   9      220.60      214.54      0.93 o
  -4  -5   9      819.28      804.76      1.25 o
  -3  -5   9      527.31      482.38      1.03 o
  -2  -5   9      100.03       92.99      0.65 o
  -1  -5   9      616.44      603.92      0.95 o
   0  -5   9     1854.71     1820.71     56.54 o
   1  -5   9     2735.88     2637.53    103.29 o
   3  -5   9       43.22       50.48      0.92 o
   4  -5   9      129.17      132.66      0.95 o
   5  -5   9      753.39      657.19      1.70 o
  -6  -4   9      851.87      861.88      1.53 o
  -5  -4   9      657.49      657.23      1.28 o
  -4  -4   9       38.67       40.57      3.44 o
  -3  -4   9      510.01      494.81     13.39 o
  -2  -4   9     1507.62     1517.46      1.45 o
  -1  -4   9     1664.46     1604.63     26.51 o
   0  -4   9      171.68      162.46      6.12 o
   1  -4   9      347.55      318.14      1.13 o
   2  -4   9     1032.71      865.28     50.08 o
   3  -4   9     1590.86     1538.35      1.50 o
   4  -4   9     1282.45     1239.08      1.69 o
   5  -4   9      133.92      131.95      1.07 o
  -6  -3   9       17.38       20.28      0.80 o
  -5  -3   9      561.89      559.62      5.04 o
  -4  -3   9     1647.74     1627.78     19.37 o
  -3  -3   9      812.79      803.18      1.12 o
  -2  -3   9       32.15       40.06      0.58 o
  -1  -3   9      102.90       99.60      2.14 o
   0  -3   9     2680.18     2707.58      2.10 o
   1  -3   9     1276.31     1247.31      1.57 o
   2  -3   9      150.84      128.78     10.86 o
   3  -3   9      212.45      201.25      0.83 o
   4  -3   9      739.51      733.37      3.45 o
   5  -3   9     1131.81     1167.81      2.00 o
  -7  -2   9      927.66      696.82      1.15 o
  -6  -2   9     1203.19      998.68      1.24 o
  -5  -2   9      254.26      254.57      0.88 o
  -4  -2   9      141.56      142.35      0.80 o
  -3  -2   9      107.27      121.80      0.72 o
  -2  -2   9     4395.67     4345.32      5.89 o
  -1  -2   9     1316.60     1310.67      1.52 o
   0  -2   9       35.34       32.52      1.15 o
   1  -2   9     1369.59     1396.21     27.45 o
   2  -2   9      920.50      696.29     13.21 o
   3  -2   9      964.93     1086.42     82.81 o
   4  -2   9      484.58      472.14      3.97 o
   5  -2   9        0.01        4.28      1.10 o
  -6  -1   9       11.36       37.86     18.36 o
  -5  -1   9      974.23     1015.74      1.33 o
  -4  -1   9     4200.62     4305.59     75.36 o
  -3  -1   9     1645.61     1628.72      1.77 o
  -2  -1   9        3.83        8.20      0.53 o
  -1  -1   9     1973.24     1996.27      8.86 o
   0  -1   9     1041.10     1095.60      5.09 o
   1  -1   9      509.10      517.59     10.41 o
   2  -1   9       15.94       19.92      0.89 o
   3  -1   9      159.46      172.19      5.74 o
   4  -1   9      911.10      939.14      5.69 o
   5  -1   9      694.99      713.43      1.74 o
  -8   0   9      205.02      221.40      1.00 o
  -7   0   9     1646.48     1480.72      1.74 o
  -6   0   9     1846.13     1823.61      1.72 o
  -5   0   9      606.56      596.53     15.45 o
  -4   0   9       36.66       42.42      2.93 o
  -3   0   9     2214.53     2191.65     17.41 o
  -2   0   9     2624.97     2696.06      6.12 o
  -1   0   9      686.96      695.62      6.05 o
   0   0   9        2.94        6.78      1.00 o
   1   0   9      345.23      340.47      8.44 o
   2   0   9      799.99      819.97     14.40 o
   3   0   9      449.04      461.60      4.24 o
   4   0   9      260.97      251.20      0.80 o
  -8   1   9      214.06      213.27      1.10 o
  -7   1   9        1.65        6.44      0.88 o
  -5   1   9     2791.03     2839.17     82.45 o
  -4   1   9     3075.21     3118.53     12.00 o
  -3   1   9      759.05      790.69      1.66 o
  -2   1   9        4.65        6.58      0.67 o
  -1   1   9      760.35      744.40     16.09 o
   0   1   9      837.54      867.31     14.89 o
   1   1   9      884.76      925.78      3.84 o
   2   1   9      211.35      191.87      3.59 o
   3   1   9      710.37      700.37      4.34 o
   4   1   9      746.43      767.05     10.91 o
  -8   2   9      789.82      781.35      1.45 o
  -6   2   9     1010.36     1003.08      1.50 o
  -5   2   9       74.69       73.02      1.10 o
  -4   2   9      456.81      456.92     11.65 o
  -3   2   9     2164.76     2155.84     33.21 o
  -2   2   9     1468.46     1440.70     52.33 o
  -1   2   9     2553.67     2675.95      2.07 o
   0   2   9       74.96       71.19      0.77 o
   1   2   9     1199.38     1298.03      1.71 o
   2   2   9      730.71      770.79      1.50 o
   3   2   9       65.31       68.34      2.77 o
  -8   3   9       19.47       20.69      0.81 o
  -7   3   9      172.16      188.84      1.03 o
  -6   3   9     1252.46     1276.85      1.65 o
  -5   3   9     2117.24     2176.26      1.93 o
  -4   3   9     1905.11     2000.29      1.87 o
  -3   3   9     1760.62     1858.73      2.03 o
  -2   3   9      387.35      369.36      1.16 o
  -1   3   9     1593.20     1678.10      1.75 o
   0   3   9     1304.98     1361.38      1.63 o
   1   3   9      251.52      278.28      1.17 o
   2   3   9        2.30       14.12      0.94 o
   3   3   9       37.49       38.19      0.94 o
  -8   4   9      733.11      753.16      1.43 o
  -7   4   9      749.76      754.94      1.44 o
  -6   4   9      748.04      772.85      1.50 o
  -5   4   9        7.92       11.95      0.85 o
  -4   4   9     2366.57     2429.34      2.11 o
  -3   4   9     1926.08     1980.15      2.18 o
  -2   4   9     1995.12     2043.61      1.99 o
  -1   4   9      515.74      483.62      1.17 o
   0   4   9        6.34       12.36      0.83 o
   1   4   9      331.91      335.49      1.35 o
   2   4   9      357.91      376.03      1.40 o
  -8   5   9       62.04       56.66      1.00 o
  -7   5   9      480.28      462.94      1.34 o
  -6   5   9     2142.30     2218.07      2.29 o
  -5   5   9     1219.88     1245.90      1.70 o
  -4   5   9      986.76     1025.36      1.62 o
  -3   5   9       38.38       33.75      1.07 o
  -2   5   9      217.68      213.03      1.31 o
  -1   5   9     1408.98     1416.70      2.08 o
   0   5   9     1012.46     1002.77      1.85 o
  -7   6   9      282.56      288.48      1.28 o
  -6   6   9      105.87      107.04      0.99 o
  -5   6   9      305.21      305.61      1.17 o
  -4   6   9     1206.20     1181.63      2.01 o
  -3   6   9     1752.42     1717.48      2.26 o
  -2   6   9     1097.02     1056.77      1.90 o
  -1   6   9      300.18      276.94      1.29 o
  -5   7   9      749.45      725.38      1.75 o
  -4   7   9      220.70      202.60      1.35 o
  -1  -7  10        6.72        6.64      0.57 o
   0  -7  10      197.91      172.49      2.30 o
   1  -7  10     1974.67     1979.23     62.28 o
   2  -7  10     1462.53     1427.25     24.35 o
   3  -7  10      524.08      543.06      1.58 o
  -3  -6  10      186.36      179.76      0.86 o
  -2  -6  10      950.52      913.97      1.27 o
  -1  -6  10     2712.81     2718.33      1.94 o
   0  -6  10     1405.00     1378.70     31.52 o
   1  -6  10      181.50      177.43      5.46 o
   2  -6  10      322.35      304.40      0.95 o
   3  -6  10      805.80      809.90      1.70 o
   4  -6  10     1103.89     1130.92      1.99 o
  -4  -5  10      824.21      825.39      1.31 o
  -3  -5  10     1013.68      964.76      1.37 o
  -2  -5  10      325.30      340.16      0.92 o
  -1  -5  10      167.93      149.37      0.72 o
   0  -5  10     1815.13     1823.39     31.58 o
   1  -5  10     2425.84     2371.33     76.24 o
   2  -5  10     2085.33     2116.27      2.24 o
   3  -5  10      258.12      249.01      1.26 o
   4  -5  10       19.04       20.67      1.09 o
   5  -5  10      320.28      289.69      1.42 o
  -5  -4  10      193.03      172.96      0.88 o
  -4  -4  10        0.07        7.53      0.65 o
  -3  -4  10      917.72      878.70      1.28 o
  -2  -4  10     2192.46     2207.21      1.74 o
  -1  -4  10     2832.08     2821.20      1.86 o
   0  -4  10      579.06      583.08     10.09 o
   1  -4  10       61.46       68.00      1.10 o
   3  -4  10     1501.29     1569.92      1.94 o
   4  -4  10     1499.79     1480.84      2.23 o
   5  -4  10      706.14      669.25      1.71 o
  -6  -3  10       26.38       40.70      0.84 o
  -5  -3  10      630.06      633.78      1.20 o
  -4  -3  10     1285.67     1299.73      1.35 o
  -3  -3  10     1287.88     1323.72      1.19 o
  -2  -3  10      235.64      214.43      0.78 o
  -1  -3  10      977.27      908.12      1.16 o
   0  -3  10     1243.58     1276.62      1.70 o
   1  -3  10     2349.72     2375.14      2.08 o
   2  -3  10     2468.65     1589.05    154.18 o
   3  -3  10      346.20      405.36     42.41 o
   4  -3  10      692.11      675.98      1.66 o
   5  -3  10      715.59      703.30      1.82 o
  -7  -2  10      309.46      313.16      1.10 o
  -6  -2  10      881.55     1004.00      1.48 o
  -5  -2  10      357.33      365.38      1.00 o
  -4  -2  10      734.76      729.11      1.09 o
  -3  -2  10      822.35      854.92      1.03 o
  -2  -2  10     1439.33     1445.72      1.11 o
  -1  -2  10     1007.84     1030.98      0.55 o
   0  -2  10      734.70      730.57     10.97 o
   1  -2  10      139.89      165.63     23.58 o
   2  -2  10     2256.33     1650.63      3.74 o
   3  -2  10     2267.17     2488.85    108.61 o
   4  -2  10     1305.90     1357.16     14.61 o
   5  -2  10       87.27       89.67      1.24 o
  -7  -1  10       69.26      116.96      0.69 o
  -6  -1  10      145.09      143.79      0.74 o
  -5  -1  10      266.99      290.11      0.92 o
  -4  -1  10     1429.72     1462.89      1.40 o
  -3  -1  10      387.95      388.96      0.92 o
  -2  -1  10       52.78       58.24      0.67 o
  -1  -1  10     1554.58     1563.19     12.39 o
   0  -1  10     1860.44     1891.05      5.39 o
   1  -1  10     2296.44     2120.56      1.31 o
   2  -1  10      867.76      567.43      0.83 o
   3  -1  10       36.30       45.75      2.96 o
   4  -1  10      657.03      663.36      1.01 o
  -8   0  10       14.48       18.81      0.82 o
  -6   0  10     1769.26     1374.88     93.05 o
  -5   0  10      389.25      407.18      1.00 o
  -3   0  10     1736.99     1758.97      1.56 o
  -2   0  10      669.56      737.70      1.48 o
  -1   0  10      624.67      646.62      1.35 o
   0   0  10        9.73       12.83      0.80 o
   1   0  10      516.45      501.80      5.58 o
   2   0  10     2153.04     2221.04     91.52 o
   3   0  10     1588.22     1691.40     87.33 o
   4   0  10      565.88      591.71     10.12 o
  -8   1  10     1223.41     1223.82      1.75 o
  -7   1  10      171.35      154.21      0.94 o
  -6   1  10      270.58      264.00      0.98 o
  -5   1  10     1302.02     1309.58      1.56 o
  -4   1  10      775.51      823.19      1.21 o
  -3   1  10       67.64       73.87      0.85 o
  -2   1  10      140.15      156.32      1.09 o
  -1   1  10      612.44      658.30      1.39 o
   0   1  10     1931.34     1984.24      1.76 o
   1   1  10      650.62      646.29      1.23 o
   2   1  10      182.34      180.82      3.19 o
   3   1  10      143.84      140.72      1.85 o
  -8   2  10      245.42      237.69      1.08 o
  -7   2  10     1320.25     1336.00      1.73 o
  -6   2  10     1006.25     1018.68      1.54 o
  -4   2  10      130.25      131.11      0.93 o
  -3   2  10      583.55      649.43      1.40 o
  -2   2  10      767.50      803.03      1.50 o
  -1   2  10      146.90      168.10      1.11 o
   0   2  10       21.49       25.62      0.99 o
   1   2  10      933.41      942.84      1.60 o
   2   2  10     1269.22     1257.76      1.84 o
   3   2  10     1066.31     1095.99      1.78 o
  -8   3  10      419.83      423.93      1.29 o
  -7   3  10       12.04       11.65      0.85 o
  -6   3  10      362.08      364.58      1.22 o
  -5   3  10      963.19      991.30      1.48 o
  -4   3  10      461.06      488.71      1.25 o
  -3   3  10      392.01      404.23      1.29 o
  -2   3  10       15.05       19.14      1.03 o
  -1   3  10     1383.56     1452.38      1.94 o
   0   3  10      929.67      974.40      1.76 o
   1   3  10      181.88      203.81      1.18 o
   2   3  10      129.39      135.21      1.18 o
  -8   4  10      691.76      691.36      1.51 o
  -7   4  10      852.92      864.66      1.54 o
  -6   4  10      544.87      570.89      1.36 o
  -5   4  10      501.49      512.46      1.27 o
  -4   4  10       56.54       57.49      0.96 o
  -3   4  10     1550.69     1600.14      2.10 o
  -2   4  10      777.76      795.75      1.70 o
  -1   4  10        5.32       11.66      1.01 o
   0   4  10      239.95      250.51      1.27 o
   1   4  10       49.99       47.93      1.01 o
  -7   5  10       25.23       25.94      1.01 o
  -6   5  10      735.98      719.60      1.53 o
  -5   5  10     1652.40     1676.89      2.02 o
  -4   5  10      748.12      781.72      1.72 o
  -3   5  10       39.96       38.67      1.13 o
  -2   5  10       74.74       70.67      1.11 o
  -1   5  10      143.37      137.99      1.08 o
  -6   6  10      260.31      250.62      1.19 o
  -5   6  10       20.64       24.08      0.92 o
  -4   6  10      188.40      172.77      1.30 o
  -3   6  10      682.75      666.86      1.63 o
  -2   6  10      427.54      393.29      1.41 o
   0  -7  11        2.09        5.47      1.71 o
   1  -7  11      278.58      270.30      7.35 o
  -2  -6  11      168.44      149.18      0.81 o
  -1  -6  11     1445.74     1425.42      1.49 o
   0  -6  11     1396.37     1425.80     22.30 o
   1  -6  11      345.90      331.39      9.03 o
   2  -6  11       17.28       12.71      0.85 o
   3  -6  11      390.70      375.24      1.40 o
  -4  -5  11      737.45      714.77      1.30 o
  -3  -5  11     2427.85     2492.16      2.06 o
  -2  -5  11     1198.58     1221.89      1.46 o
  -1  -5  11      131.76      135.48      0.74 o
   0  -5  11      414.36      407.45     10.21 o
   1  -5  11      968.86      989.90     39.57 o
   2  -5  11      972.98      989.06      1.75 o
   3  -5  11      207.05      200.90      1.20 o
   4  -5  11        1.59        6.66      1.09 o
  -5  -4  11     1071.71     1036.93      1.52 o
  -4  -4  11      248.23      254.98      0.95 o
  -3  -4  11      156.21      139.73      0.78 o
  -2  -4  11     1871.36     1886.77      1.73 o
  -1  -4  11     2215.68     2208.70      1.78 o
   0  -4  11     1971.02     1972.16     50.50 o
   1  -4  11      176.50      186.62      1.22 o
   2  -4  11       44.19       54.02      1.05 o
   3  -4  11      695.50      673.95      1.63 o
   4  -4  11      269.86      266.15      1.40 o
  -6  -3  11       14.55       21.28      0.77 o
  -5  -3  11      775.63      798.36      1.32 o
  -4  -3  11     2127.68     2241.28      1.71 o
  -3  -3  11     2186.49     2309.12      1.49 o
  -2  -3  11      934.40      910.02      1.26 o
  -1  -3  11       53.11       58.96      0.75 o
   0  -3  11      787.23      834.65      1.62 o
   1  -3  11     2106.70     2253.64      2.36 o
   3  -3  11      675.02      694.96      1.62 o
   4  -3  11       18.22       18.45      1.15 o
  -6  -2  11      947.14      959.35      1.46 o
  -5  -2  11      617.45      646.72      1.15 o
  -4  -2  11       21.88       25.55      0.66 o
  -3  -2  11     1035.34     1056.80      1.13 o
  -2  -2  11     1869.18     1930.03      1.31 o
   0  -2  11     1720.65     1749.96     16.56 o
   1  -2  11      446.58      437.37      9.81 o
   2  -2  11      875.09      802.02     21.80 o
   3  -2  11      830.11      834.55      4.38 o
   4  -2  11      486.13      484.58      7.94 o
  -7  -1  11       43.53       53.44      0.79 o
  -5  -1  11     1298.99     1383.28      1.48 o
  -4  -1  11     1007.88     1053.61      1.25 o
  -2  -1  11      885.66      937.07      1.27 o
  -1  -1  11       61.11       77.34      0.80 o
   0  -1  11     3925.06     3997.61     30.14 o
   1  -1  11     2402.84     2368.22    253.07 o
   2  -1  11     1202.58      816.55      6.15 o
   3  -1  11       62.23       85.93      5.56 o
   4  -1  11       32.79       36.03      1.29 o
  -7   0  11      484.53      298.11      0.75 o
  -6   0  11      181.10      141.57      0.62 o
  -5   0  11      152.62      152.64      0.87 o
  -3   0  11     1184.18     1188.78      1.49 o
  -2   0  11     4064.54     4196.34      2.88 o
  -1   0  11     2717.73     2766.89      2.39 o
   0   0  11      842.93      854.46      1.29 o
   1   0  11      156.58      110.06     23.12 o
   2   0  11      631.98      546.55      1.02 o
   3   0  11      964.63     1083.22    102.25 o
  -6   1  11      331.55      230.44     17.47 o
  -5   1  11     1092.27     1066.03      1.41 o
  -4   1  11     1206.90     1262.23      1.55 o
  -3   1  11      675.09      686.75      1.34 o
  -2   1  11       24.39       22.19      1.04 o
  -1   1  11     1253.63     1274.92      1.83 o
   0   1  11     2483.03     2537.10      2.12 o
   1   1  11     2094.02     2147.58      2.19 o
   2   1  11      663.28      718.70      1.50 o
   3   1  11       36.13       41.98      4.60 o
  -8   2  11      433.36      435.00      1.24 o
  -7   2  11      518.78      502.31      1.24 o
  -6   2  11      194.39      180.77      1.04 o
  -5   2  11        0.70        7.68      0.85 o
  -4   2  11      100.37      106.91      0.96 o
  -3   2  11     1280.49     1373.93      1.89 o
  -2   2  11     2362.24     2431.04      2.41 o
  -1   2  11     1129.27     1174.89      1.84 o
   0   2  11       96.50      105.56      1.13 o
   1   2  11      231.71      245.11      1.22 o
   2   2  11      935.62      940.76      1.76 o
  -6   3  11      107.54      105.29      0.98 o
  -5   3  11      527.89      572.39      1.36 o
  -4   3  11      590.56      595.86      1.38 o
  -3   3  11      152.55      152.54      1.22 o
  -2   3  11       59.09       82.53      1.17 o
  -1   3  11     1072.73     1107.20      1.81 o
   0   3  11     1668.55     1669.75      2.20 o
   1   3  11     1794.41     1849.29      2.36 o
  -7   4  11      325.10      325.59      1.28 o
  -5   4  11       31.48       27.82      0.99 o
  -4   4  11       74.28       91.69      1.03 o
  -3   4  11      923.02      940.75      1.80 o
  -2   4  11     1107.61     1115.38      1.89 o
  -1   4  11      524.58      562.59      1.54 o
   0   4  11      123.26      122.73      1.17 o
  -6   5  11       40.24       47.47      0.98 o
  -5   5  11      635.65      637.13      1.51 o
  -4   5  11      551.70      578.20      1.62 o
  -3   5  11        3.38       10.88      1.02 o
  -2   5  11      501.20      510.90      1.49 o
  -1  -6  12      294.53      298.78      0.92 o
   0  -6  12     1042.57     1067.24     25.24 o
   1  -6  12       51.44       47.45      0.54 o
   2  -6  12      128.51      123.71      2.30 o
  -3  -5  12      513.14      493.12      1.05 o
  -2  -5  12     1136.33     1164.19      1.50 o
  -1  -5  12       59.99       63.60      0.68 o
   0  -5  12      168.90      160.03      8.08 o
   1  -5  12      847.94      822.57      7.89 o
   2  -5  12      621.53      641.83      1.57 o
   3  -5  12      175.75      173.93      1.27 o
  -4  -4  12      917.12      895.14      1.38 o
  -3  -4  12        8.91       14.09      0.62 o
  -2  -4  12      320.78      308.26      0.87 o
  -1  -4  12     1072.85     1062.21      1.38 o
   0  -4  12      650.07      666.67     19.07 o
   1  -4  12       52.34       58.60      1.08 o
   2  -4  12      113.69      117.97      1.10 o
   3  -4  12      599.90      582.07      1.63 o
  -5  -3  12      202.47      209.49      0.94 o
  -4  -3  12      929.64      930.01      1.38 o
  -3  -3  12     1751.12     1764.10      1.71 o
  -2  -3  12      901.50      882.57      1.23 o
  -1  -3  12       27.59       28.63      0.67 o
   0  -3  12      112.68      120.74      1.13 o
   1  -3  12      866.20      925.48      1.74 o
   3  -3  12        9.21       14.91      1.07 o
  -6  -2  12     1174.20     1194.49      1.55 o
  -5  -2  12     1616.00     1730.19      1.71 o
  -4  -2  12      378.47      379.27      0.91 o
  -3  -2  12       29.24       34.96      0.58 o
  -2  -2  12      679.33      674.35      0.88 o
  -1  -2  12     1698.21     1725.41      0.73 o
   0  -2  12      501.57      504.86     22.71 o
   1  -2  12      155.14      153.37      3.68 o
   2  -2  12       50.23      104.12     35.67 o
   3  -2  12      966.57      958.56     11.48 o
  -6  -1  12        7.96       18.78      0.77 o
  -5  -1  12      500.34      491.55      1.06 o
  -4  -1  12     1971.40     2091.93      1.69 o
  -3  -1  12     2112.15     2183.78      1.92 o
  -1  -1  12      203.18      185.90      0.88 o
   0  -1  12      437.37      439.98      1.02 o
   1  -1  12     1194.51     1218.88    123.07 o
   2  -1  12      369.05      255.87      1.04 o
   3  -1  12       32.13       38.72      0.78 o
  -7   0  12      772.85      790.82      1.40 o
  -6   0  12     1207.85      822.89      0.97 o
  -5   0  12      763.91      746.48      1.31 o
  -4   0  12      307.50      327.03      0.98 o
  -2   0  12     2598.02     2690.65      2.50 o
  -1   0  12     1966.05     2009.47      1.82 o
   0   0  12      677.16      678.33      1.20 o
   2   0  12      170.78      204.12     13.19 o
  -7   1  12       37.19       67.02      0.54 o
  -5   1  12      836.89      900.23      1.38 o
  -4   1  12     3805.55     3894.20      2.59 o
  -3   1  12     2007.69     2070.94      2.10 o
  -2   1  12      309.03      300.47      1.28 o
  -1   1  12       90.21       98.57      0.94 o
   0   1  12      594.03      628.15      1.47 o
  -6   2  12     1577.40      830.65    122.21 o
  -5   2  12      532.80      569.83      1.22 o
  -4   2  12        7.19       13.33      0.92 o
  -3   2  12     1152.75     1217.56      1.94 o
  -2   2  12     2052.41     2124.24      2.36 o
  -1   2  12     1385.62     1488.49      2.13 o
   0   2  12      585.57      596.10      1.53 o
   1   2  12       32.18       38.45      1.01 o
  -7   3  12        0.18        4.17      0.84 o
  -6   3  12      132.92      109.68      0.98 o
  -5   3  12     1538.08     1584.07      1.85 o
  -4   3  12     2074.06     2075.41      2.20 o
  -3   3  12      770.71      804.05      1.74 o
  -2   3  12       95.63       94.81      1.17 o
  -1   3  12      254.24      258.43      1.27 o
   0   3  12      958.05      980.50      1.84 o
  -5   4  12       98.52       95.78      1.01 o
  -4   4  12      147.06      137.88      1.04 o
  -3   4  12     1206.19     1216.81      1.97 o
  -2   4  12     1458.72     1479.07      2.17 o
  -1   4  12     1398.15     1420.44      2.18 o
  -4   5  12      895.94      876.07      1.85 o
  -2  -5  13      492.61      496.95      1.07 o
  -1  -5  13        2.96        5.91      0.59 o
   0  -5  13      422.31      432.74      0.85 o
   1  -5  13      948.45      903.85      3.18 o
  -3  -4  13        2.49        8.56      0.62 o
  -2  -4  13      716.47      719.97      1.21 o
  -1  -4  13     1021.66      984.01      1.39 o
   0  -4  13      764.61      748.68      2.75 o
   1  -4  13      194.34      186.79      1.22 o
   2  -4  13      215.87      224.34      1.33 o
  -5  -3  13        4.00        3.49      0.64 o
  -4  -3  13      485.02      496.43      1.17 o
  -3  -3  13      687.51      688.60      1.22 o
  -2  -3  13      444.31      441.74      1.02 o
  -1  -3  13        4.46       16.76      0.66 o
   0  -3  13      654.70      662.34      1.56 o
   1  -3  13     1115.48     1153.71      1.98 o
   2  -3  13     1314.23     1327.16      2.17 o
  -5  -2  13      782.34      778.65      1.35 o
  -4  -2  13      367.64      371.49      1.01 o
  -3  -2  13       51.82       58.34      0.71 o
  -2  -2  13      349.26      330.40      0.96 o
  -1  -2  13     1005.18     1024.34      1.74 o
   0  -2  13      885.27      934.11      1.68 o
   1  -2  13       44.62       55.07      3.33 o
   2  -2  13      348.02      355.56      1.68 o
  -6  -1  13      102.28       99.27      0.79 o
  -5  -1  13       77.64       78.93      0.76 o
  -4  -1  13      343.23      347.88      0.94 o
  -3  -1  13     1013.49     1022.48      1.42 o
  -2  -1  13      372.49      416.80      0.99 o
  -1  -1  13       37.48       40.94      1.10 o
   0  -1  13      442.85      462.56      1.36 o
   1  -1  13     1330.67     1325.58     48.34 o
   2  -1  13      233.07      190.00     34.30 o
  -6   0  13      907.48      928.94      1.41 o
  -5   0  13      970.52      970.19      1.45 o
  -4   0  13      165.04      170.20      0.83 o
  -3   0  13        0.69        4.23      0.68 o
  -2   0  13      316.09      333.85      1.32 o
  -1   0  13     1291.24     1321.07      1.96 o
   0   0  13      168.14      171.48      1.13 o
   1   0  13       32.57       40.67      1.08 o
  -5   1  13       61.05       71.54      0.84 o
  -4   1  13      766.45      761.73      1.32 o
  -3   1  13     1461.08     1473.40      1.88 o
  -2   1  13      229.44      238.98      1.20 o
  -1   1  13       15.08       15.49      0.99 o
   0   1  13      459.02      489.42      1.42 o
   1   1  13      424.07      291.06      0.89 o
  -6   2  13     1529.61     1309.30      1.71 o
  -4   2  13       43.28       42.17      0.92 o
  -3   2  13       29.39       37.40      1.07 o
  -2   2  13      608.78      634.65      1.54 o
  -1   2  13      526.84      563.74      1.49 o
   0   2  13       96.33      110.43      1.07 o
  -6   3  13       98.06       70.84      0.89 o
  -5   3  13      404.27      398.48      1.23 o
  -4   3  13     1286.56     1289.35      1.87 o
  -3   3  13      582.76      589.05      1.50 o
  -2   3  13      253.47      265.32      1.24 o
  -1   3  13        1.10        5.13      0.98 o
  -4   4  13       97.37       96.62      1.01 o
  -2  -4  14      365.76      380.70      1.05 o
  -1  -4  14     1067.90     1073.84      1.54 o
   0  -4  14     1481.85     1444.87      1.75 o
  -3  -3  14      867.24      852.21      1.39 o
  -2  -3  14      798.54      759.13      1.34 o
  -1  -3  14      196.97      204.15      0.91 o
   1  -3  14      919.22      929.54      1.97 o
  -4  -2  14      247.64      227.08      0.85 o
  -3  -2  14       58.24       59.87      0.74 o
  -2  -2  14      884.63      864.76      1.40 o
  -1  -2  14     1626.94     1700.71      2.17 o
   0  -2  14     1120.36     1145.98      1.93 o
   1  -2  14      274.87      274.16      2.28 o
  -5  -1  14      245.85      248.68      0.92 o
  -4  -1  14      620.51      574.22      1.17 o
  -3  -1  14     1115.81     1131.16      1.77 o
  -2  -1  14      437.15      445.05      1.27 o
  -1  -1  14       41.33       44.69      1.09 o
   0  -1  14      490.47      521.39      1.51 o
  -5   0  14      552.10      572.32      1.14 o
  -4   0  14       77.36       82.45      0.74 o
  -3   0  14      236.58      223.77      0.94 o
  -2   0  14     1122.53     1225.71      1.96 o
  -1   0  14     1036.76     1073.33      1.82 o
   0   0  14      353.59      351.80      1.34 o
  -5   1  14       97.62       97.10      0.87 o
  -4   1  14      615.34      653.58      1.31 o
  -3   1  14      621.05      612.38      1.41 o
  -2   1  14       53.52       50.70      1.03 o
  -1   1  14      161.41      168.21      1.10 o
  -4   2  14       38.86       43.60      0.90 o
  -3   2  14      327.27      330.47      1.33 o
  -2   2  14      486.50      497.18      1.46 o
  -2  -2  15      102.64       93.36      0.78 o
  -3  -1  15     1455.90     1448.70      1.97 o
  -2  -1  15     1247.23     1334.00      1.91 o
  -3   0  15       12.33       14.22      0.84 o
 
